# Supplementary material for: Unpacking the cost implications of diagnosis-related groups reform for lumbar disc herniation patients in Chinese medicine: a closer look at evidence from China
Source: Front Public Health. 2025 Sep 19;13:1631872. doi: 10.3389/fpubh.2025.1631872 (PMC12491192; doi:10.3389/fpubh.2025.1631872)
Supplement: Supplementary file 1 [file Table_1.XLS]

## Sheet: data
ID	Time	DRG reform	Sex	Age	Marital status	Nationality	Visit times	Admission pathways	Admission disease status	Complications and comorbidities	Use of Chinese medicine diagnostic and therapeutic equipment	Use of Chinese medicine diagnostic and treatment techniques	Diagnosis and treatment based on Chinese medicine evidence	Surgeries and operations	Length of stay	Hospitalization cost	Adjusted hospitalization cost	Medical services cost	Adjusted medical services cost	Diagnosis cost	Adjusted diagnosis cost	TCM treatment cost	Adjusted TCM treatment cost	Chinese medicine cost	Adjusted Chinese medicine cost	Western medicine cost	Adjusted Western medicine cost
1	2017/02	0	2	53	1	1	1	1	1	0	1	1	1	0	9	4488.23	4266.38	974.4	926.236	780.5	741.92	595.2	565.779	490.86	466.597	1600.47	1521.36
2	2017/01	0	2	67	1	1	1	1	1	0	1	1	1	0	21	31782.8	30211.8	1176.7	1118.54	3548.5	3373.1	1548.6	1472.05	993.64	944.525	5508.23	5235.96
3	2017/02	0	2	56	1	1	1	1	1	0	1	1	1	0	22	5873.83	5583.49	1012	961.977	929	883.08	494	469.582	363.18	345.228	3009.65	2860.88
4	2017/02	0	2	62	1	1	1	1	1	0	1	1	1	0	8	6508.12	6186.43	1002.7	953.137	2186	2077.95	1030.1	979.183	116.2	110.456	2142.52	2036.62
5	2017/02	0	1	50	1	1	1	1	1	0	2	1	1	0	20	3329.41	3164.84	174	165.399	1399	1329.85	554.7	527.281	0	0	1183.71	1125.2
6	2017/02	0	2	64	1	1	1	1	2	0	1	1	1	0	8	4810.7	4572.91	232	220.532	965	917.3	914	868.821	354.72	337.186	1591.78	1513.1
7	2017/01	0	2	32	1	1	1	1	1	0	1	1	1	0	12	5399.61	5132.71	891.4	847.338	987	938.213	676.8	643.346	487.82	463.707	2313.99	2199.61
8	2017/02	0	1	54	1	1	1	1	1	0	1	1	1	0	22	6117.08	5814.71	348	330.798	1682	1598.86	579.8	551.141	888.39	844.477	2565.29	2438.49
9	2017/02	0	2	26	2	1	1	1	1	0	1	1	1	0	11	5795.31	5508.85	1339.6	1273.38	791.5	752.376	749.2	712.167	278.31	264.553	2603.7	2475
10	2017/01	0	2	64	1	1	1	1	1	0	1	1	1	0	5	2516.1	2391.73	195	185.361	969.5	921.578	173.2	164.639	27.9	26.5209	1124.51	1068.93
11	2017/01	0	1	45	1	1	1	1	1	0	1	1	1	0	21	26313.1	25012.4	831.8	790.684	1534	1458.17	1913.6	1819.01	365.79	347.709	8347.17	7934.57
12	2017/01	0	1	36	1	1	1	1	1	0	1	1	1	0	30	5508.97	5236.66	771	732.89	868	825.095	10	9.5057	292.46	278.004	3477.51	3305.62
13	2017/02	0	1	72	2	1	1	1	1	0	1	1	1	0	15	8181.96	7777.53	1685.8	1602.47	882.5	838.878	1596.5	1517.59	884.58	840.856	3065.58	2914.05
14	2017/02	0	2	48	1	1	1	1	1	0	1	1	1	0	4	1508.42	1433.86	116	110.266	919	873.574	44.6	42.3954	157.58	149.791	259.24	246.426
15	2017/02	0	2	68	1	1	1	1	1	0	1	1	1	0	7	3395.05	3227.23	203	192.966	980.5	932.034	545	518.061	417.7	397.053	1210.25	1150.43
16	2017/02	0	1	73	1	1	1	1	1	0	1	1	1	0	8	4267.61	4056.66	911.2	866.16	775	736.692	586.1	557.129	204.58	194.468	1744.73	1658.49
17	2017/01	0	1	28	2	1	1	1	1	0	1	1	1	0	2	648.4	616.35	78	74.1445	58	55.1331	51.6	49.0494	318.91	303.146	135.9	129.183
18	2017/03	0	2	73	2	1	1	1	1	0	1	1	1	0	6	4140.34	3935.68	479.7	455.989	833	791.825	784	745.247	607.64	577.605	1259.6	1197.34
19	2017/02	0	2	53	1	1	1	1	1	0	1	1	1	0	26	6456.1	6136.98	2247.5	2136.41	874	830.798	1021	970.532	252.36	239.886	1983.28	1885.25
20	2017/02	0	1	42	2	1	1	1	1	0	1	1	1	0	9	4374.8	4158.56	890.6	846.578	849.5	807.51	501.2	476.426	507.19	482.12	1440.91	1369.69
21	2017/01	0	1	51	1	1	1	1	1	0	1	1	1	0	15	5525.8	5252.66	1027.8	976.996	1003.5	953.897	731	694.867	685.54	651.654	2013.15	1913.64
22	2017/03	0	2	57	1	1	1	1	1	0	1	1	1	0	13	5867.75	5577.71	726	690.114	916.5	871.198	776.5	738.118	383.63	364.667	3006.32	2857.72
23	2017/02	0	2	61	1	1	1	1	1	0	1	1	1	0	6	3627.82	3448.5	470.4	447.148	968	920.152	337	320.342	183.63	174.553	1639.19	1558.17
24	2017/02	0	2	38	1	1	1	1	1	0	1	1	1	0	14	6695.56	6364.6	952.9	905.798	1006	956.274	1229.9	1169.11	577.92	549.354	2860.44	2719.05
25	2017/02	0	1	26	1	1	1	1	1	0	1	1	1	0	7	3606.37	3428.11	760.1	722.529	769.5	731.464	639.5	607.89	159.14	151.274	1257.13	1194.99
26	2017/02	0	1	56	1	1	1	1	1	0	1	1	1	0	9	3418.26	3249.3	231	219.582	1474.5	1401.62	252	239.544	459.89	437.158	973.27	925.162
27	2017/03	0	2	75	2	1	1	1	1	0	1	1	1	0	8	4085.81	3883.85	269.7	256.369	1224.5	1163.97	925.2	879.468	211.05	200.618	1427.76	1357.19
28	2017/01	0	1	61	2	1	1	1	1	0	1	1	1	0	14	5247.92	4988.52	377.9	359.221	1612	1532.32	761	723.384	273.79	260.257	2163.63	2056.68
29	2017/01	0	1	81	1	1	1	1	1	0	1	1	1	0	9	4799.02	4561.81	892.5	848.384	798.5	759.03	565.1	537.167	605.52	575.589	1897.2	1803.42
30	2017/02	0	2	42	1	1	1	1	1	0	1	1	1	0	10	4752.51	4517.6	1113.8	1058.75	786	747.148	614.9	584.506	202.11	192.12	2000.7	1901.81
31	2017/02	0	2	48	1	1	1	1	1	0	1	1	1	0	9	7229.1	6871.77	1852.8	1761.22	1106.5	1051.81	1038.2	986.882	868.93	825.979	2330.41	2215.22
32	2017/02	0	1	53	1	1	1	1	1	0	1	1	1	0	9	5039.62	4790.51	1086	1032.32	849.5	807.51	1067.7	1014.92	301.9	286.977	1702.52	1618.37
33	2017/02	0	2	71	1	1	1	1	1	0	1	1	1	0	35	5329.46	5066.03	1410.5	1340.78	965	917.3	986	937.262	496.6	472.053	1381.36	1313.08
34	2017/03	0	1	65	1	1	1	1	1	0	1	1	1	0	11	6017.82	5720.36	319	303.232	1427.5	1356.94	1464.6	1392.21	262.64	249.658	2497.88	2374.41
35	2017/03	0	2	71	2	1	1	1	1	0	1	1	1	0	8	3225.53	3066.09	203	192.966	1341.5	1275.19	256.3	243.631	262.63	249.648	1116.9	1061.69
36	2017/02	0	1	61	1	1	1	1	1	0	1	1	1	0	11	6581.1	6255.8	903.4	858.745	877.5	834.125	913.2	868.061	421.41	400.58	3432.59	3262.92
37	2017/01	0	2	54	1	1	1	1	2	0	1	1	1	0	32	4149.01	3943.93	175	166.35	1030.5	979.563	906.6	861.787	163.26	155.19	1839.45	1748.53
38	2017/01	0	1	40	1	1	1	1	1	0	1	1	1	0	26	4747.73	4513.05	928.2	882.319	355	337.452	643.5	611.692	400.95	381.131	2313.48	2199.13
39	2017/01	0	1	69	1	1	1	1	1	0	1	1	1	0	10	5122.5	4869.3	611.1	580.894	1233	1172.05	361.6	343.726	786.26	747.395	2093.94	1990.44
40	2017/02	0	1	73	1	1	1	1	1	0	1	1	1	0	12	4236.36	4026.96	334.5	317.966	1371	1303.23	547.8	520.722	218.1	207.319	1624.36	1544.07
41	2017/02	0	2	64	1	1	1	1	1	0	1	1	1	0	7	4255.17	4044.84	612	581.749	814.5	774.24	553.8	526.426	397.91	378.241	1855.96	1764.22
42	2017/01	0	2	40	1	1	1	1	1	0	1	1	1	0	27	7592	7216.73	1672.2	1589.54	1186.5	1127.85	1175	1116.92	902.81	858.184	2372.87	2255.58
43	2017/02	0	2	60	1	1	1	1	1	0	1	1	1	0	13	5912.33	5620.09	1168.3	1110.55	878.5	835.076	1022.9	972.338	786.1	747.243	1975.73	1878.07
44	2017/01	0	2	56	1	1	1	1	1	0	1	1	1	0	9	4481.67	4260.14	973.8	925.665	825.5	784.696	611.8	581.559	891.45	847.386	1152.12	1095.17
45	2017/02	0	2	52	1	1	1	1	1	0	1	1	1	0	10	5636.33	5357.73	1158.3	1101.05	1150	1093.16	665.5	632.605	280	266.16	2024.73	1924.65
46	2017/01	0	1	20	2	1	1	1	1	0	1	1	1	0	14	10302.2	9792.97	1048.2	996.388	1733	1647.34	916	870.722	624.57	593.698	5918.59	5626.04
47	2017/03	0	1	69	1	1	1	1	1	0	1	1	1	0	8	4595.2	4368.06	935.9	889.639	1005	955.323	770.7	732.605	287.31	273.108	1572.29	1494.57
48	2017/01	0	1	48	1	1	1	1	1	0	1	1	1	0	12	4718.57	4485.33	792.6	753.422	1032	980.989	559	531.369	691.92	657.719	1587.25	1508.79
49	2017/02	0	1	52	1	1	1	1	1	0	1	1	1	0	5	3033.38	2883.44	388.2	369.011	758.5	721.008	577.9	549.335	448.22	426.065	845.56	803.764
50	2017/01	0	2	63	2	1	1	1	1	0	1	1	1	0	10	4215.06	4006.71	598.1	568.536	786	747.148	989.1	940.209	329.36	313.08	1475.9	1402.95
51	2017/01	0	1	66	1	1	1	1	2	0	1	1	1	0	17	21715.7	20642.3	903.5	858.84	2757	2620.72	1078.1	1024.81	409.13	388.907	5719.03	5436.34
52	2017/01	0	2	54	1	1	1	1	1	0	1	1	1	0	8	3601.13	3423.13	141.6	134.601	1144	1087.45	437.4	415.779	387.92	368.745	1447.51	1375.96
53	2017/02	0	1	75	1	1	1	1	1	0	1	1	1	0	7	4009.12	3810.95	715.3	679.943	769.5	731.464	745.1	708.27	423.94	402.985	1334.28	1268.33
54	2017/01	0	1	51	1	1	1	1	2	0	1	1	1	0	20	4522.82	4299.26	234	222.433	1123	1067.49	771.2	733.08	440.28	418.517	1923.14	1828.08
55	2017/03	0	2	15	2	1	1	1	1	0	1	1	1	0	3	2219.73	2110.01	117	111.217	1111.5	1056.56	220.1	209.221	163.22	155.152	592.31	563.032
56	2017/03	0	1	74	1	1	1	1	1	0	1	1	1	0	11	5466.69	5196.47	859.3	816.825	1227	1166.35	566.2	538.213	713.4	678.137	2045.99	1944.86
57	2017/03	0	1	73	2	1	1	1	1	0	1	1	1	0	8	4363.86	4148.16	203	192.966	1417.5	1347.43	555.7	528.232	266.97	253.774	1886.49	1793.24
58	2017/03	0	2	56	2	1	1	1	1	0	1	1	1	0	12	4787.14	4550.51	312	296.578	1401	1331.75	1095.2	1041.06	192.72	183.194	1749.02	1662.57
59	2017/03	0	2	70	1	1	1	1	1	0	1	1	1	0	10	5024.3	4775.95	390	370.722	786	747.148	398	378.327	1318.12	1252.97	2102.18	1998.27
60	2017/01	0	2	49	1	1	1	1	1	0	1	1	1	0	8	4185.94	3979.03	818.6	778.137	775	736.692	704.9	670.057	166.76	158.517	1690.08	1606.54
61	2017/01	0	1	58	1	1	1	1	1	0	1	1	1	0	5	2947.8	2802.09	452	429.658	594.5	565.114	236	224.335	168.26	159.943	1467.14	1394.62
62	2017/03	0	1	69	2	1	1	1	1	0	1	1	1	0	9	4395.71	4178.43	351	333.65	1245.5	1183.94	816.4	776.046	176.81	168.07	1768	1680.61
63	2017/03	0	2	50	1	1	1	1	1	0	1	1	1	0	10	6160.32	5855.82	856.3	813.973	1774	1686.31	1299.5	1235.27	337.52	320.837	1534.6	1458.75
64	2017/03	0	1	45	1	1	1	1	1	0	1	1	1	0	13	6747.86	6414.32	681.9	648.194	802.5	762.833	817.8	777.376	1013.91	963.793	3392.75	3225.05
65	2017/02	0	1	48	1	1	1	1	1	0	1	1	1	0	9	4006.73	3808.68	351	333.65	1253.5	1191.54	453.4	430.989	48.81	46.3973	1866.42	1774.16
66	2017/02	0	2	53	1	1	1	1	1	0	1	1	1	0	10	5674.49	5394	1139.1	1082.79	855	812.738	1019.6	969.202	565.45	537.5	1827.74	1737.4
67	2017/01	0	1	82	1	1	1	1	1	0	1	1	1	0	7	3757.83	3572.08	488.7	464.544	1004.5	954.848	547.7	520.627	250.82	238.422	1445.11	1373.68
68	2017/02	0	1	27	2	1	1	1	1	0	1	1	1	0	12	3116.46	2962.41	1482.7	1409.41	811	770.913	660.1	627.471	106.86	101.578	0	0
69	2017/02	0	2	53	1	1	1	1	1	0	1	1	1	0	12	3719.21	3535.37	604.5	574.62	1142	1085.55	803	763.308	564.19	536.302	569.52	541.369
70	2017/02	0	1	40	1	1	1	1	1	0	1	1	1	0	5	3272.07	3110.33	493.9	469.487	758.5	721.008	607.3	577.281	450.81	428.527	946.56	899.772
71	2017/01	0	2	77	1	1	1	1	1	0	1	1	1	0	22	7925.4	7533.65	1304.9	1240.4	1019	968.631	1009.6	959.696	786.64	747.757	3642.66	3462.6
72	2017/02	0	1	31	1	1	1	1	1	0	1	1	1	0	10	3120.84	2966.58	174	165.399	1353	1286.12	668.5	635.456	317.42	301.73	583.32	554.487
73	2017/02	0	2	56	1	1	1	1	1	0	1	1	1	0	16	5225.33	4967.04	464	441.065	1376	1307.98	1185	1126.43	119.19	113.298	2019.94	1920.1
74	2017/01	0	2	46	1	1	1	1	1	0	1	1	1	0	36	32958.9	31329.8	1529.05	1453.47	4104	3901.14	4094.4	3892.02	55.55	52.8042	6399.41	6083.09
75	2017/01	0	1	24	2	1	1	1	1	0	1	1	2	0	49	4711.83	4478.93	203	192.966	1315.5	1250.48	1000.5	951.046	0	0	2171.83	2064.48
76	2017/01	0	2	71	1	1	1	1	1	0	1	1	1	0	17	8120.35	7718.96	2042.5	1941.54	824.5	783.745	1139.7	1083.37	2186.11	2078.05	1605.94	1526.56
77	2017/02	0	2	50	1	1	1	1	1	0	1	1	1	0	26	11345.8	10785	2478.7	2356.18	892	847.909	1987.3	1889.07	1368.44	1300.8	4488.57	4266.7
78	2017/02	0	1	54	1	1	1	1	1	0	1	1	1	0	5	3018.9	2869.68	523.2	497.338	776.5	738.118	502.8	477.947	182.97	173.926	1011.83	961.816
79	2017/01	0	1	78	1	1	1	1	1	0	1	1	1	0	11	7720.54	7338.92	1129.6	1073.76	836.5	795.152	3189	3031.37	1235.81	1174.72	1138.23	1081.97
80	2017/02	0	2	53	1	1	1	1	1	0	1	1	1	0	15	7435.91	7068.36	1160	1102.66	1048.5	996.673	1240	1178.71	795.73	756.397	3109.28	2955.59
81	2017/01	0	2	42	1	1	1	1	1	0	1	1	1	0	8	4587.16	4360.42	1008.5	958.65	775	736.692	789.6	750.57	913.56	868.403	1063.3	1010.74
82	2017/02	0	2	63	2	1	1	1	1	0	1	1	1	0	19	13697.9	13020.8	3112.7	2958.84	904.5	859.791	4966	4720.53	646.12	614.183	3694.76	3512.13
83	2017/02	0	2	53	1	1	1	1	1	0	1	1	1	0	5	2921.67	2777.25	133	126.426	1074.5	1021.39	675.1	641.73	221.41	210.466	796.06	756.711
84	2017/02	0	2	75	1	1	1	1	1	0	1	1	1	0	15	7617.59	7241.06	1306.7	1242.11	1038.5	987.167	862.8	820.152	478.08	454.449	3860.11	3669.31
85	2017/03	0	1	26	1	1	1	1	1	0	1	1	1	0	8	4945.18	4700.74	1107.1	1052.38	844	802.281	1312.2	1247.34	411.4	391.065	1246.48	1184.87
86	2017/02	0	2	49	1	1	1	1	1	0	1	1	1	0	49	14196.1	13494.4	1907.7	1813.4	1358.5	1291.35	3580.4	3403.42	1853.39	1761.78	5349.14	5084.73
87	2017/02	0	2	46	1	1	1	1	1	0	1	1	1	0	12	4709.7	4476.9	862.2	819.582	862	819.392	605.4	575.475	211.43	200.979	2117.32	2012.66
88	2017/01	0	1	52	1	1	1	1	1	0	1	1	1	0	8	4263.99	4053.22	556.1	528.612	872	828.897	946.3	899.525	894.29	850.086	971.3	923.289
89	2017/02	0	1	33	1	1	1	1	1	0	1	1	1	0	11	4687.75	4456.04	1316	1250.95	791.5	752.376	866.7	823.859	524.43	498.508	1156.12	1098.97
90	2017/02	0	1	74	1	1	1	1	1	0	2	2	2	0	5	2426.9	2306.94	145	137.833	1217.5	1157.32	282.2	268.251	28.42	27.0152	727.21	691.264
91	2017/02	0	1	55	1	1	1	1	1	0	1	1	1	0	12	6105.42	5803.63	1258.3	1196.1	797	757.605	1133.7	1077.66	400.86	381.046	2459.76	2338.17
92	2017/02	0	2	73	1	1	1	1	1	0	1	1	1	0	22	5963.84	5669.05	1180.3	1121.96	1040	988.593	775.8	737.452	888.02	844.125	2000.92	1902.02
93	2017/02	0	2	70	1	1	1	1	1	0	1	1	1	0	9	4507.7	4284.89	670.8	637.643	849.5	807.51	1185.9	1127.28	336.4	319.772	1438.1	1367.02
94	2017/02	0	1	52	1	1	1	1	1	0	1	1	1	0	7	4259.23	4048.7	893.6	849.43	769.5	731.464	512.1	486.787	190.12	180.722	1701.31	1617.21
95	2017/02	0	2	57	1	1	1	1	1	0	1	1	1	0	9	5215.65	4957.84	624	593.156	780.5	741.92	1014.6	964.449	629.67	598.546	2139.88	2034.11
96	2017/02	0	1	27	2	1	1	1	1	0	1	1	1	0	12	5210.17	4952.63	649.5	617.395	797	757.605	1160.2	1102.85	347.57	330.39	2219.9	2110.17
97	2017/02	0	2	64	1	1	1	1	1	0	1	1	1	0	11	5364.6	5099.43	1123.5	1067.97	791.5	752.376	1078.2	1024.9	317.04	301.369	2001.56	1902.62
98	2017/02	0	1	67	2	1	1	1	1	0	1	1	1	0	10	6680.8	6350.57	413.5	393.061	1286	1222.43	828.9	787.928	458.32	435.665	3650.93	3470.47
99	2017/03	0	2	59	1	1	1	1	1	0	1	1	1	0	9	5616.48	5338.86	940.6	894.106	894.5	850.285	712.6	677.376	341.84	324.943	1591.14	1512.49
100	2017/02	0	2	48	1	1	1	1	1	0	1	1	1	0	28	9841.76	9355.29	1573.5	1495.72	1300	1235.74	1685.5	1602.19	758.78	721.274	4415.78	4197.51
101	2017/01	0	2	68	1	1	1	1	1	0	1	1	1	0	8	3008.76	2860.04	667.5	634.506	58	55.1331	519.9	494.202	1118.06	1062.79	608.1	578.042
102	2017/02	0	2	95	1	1	1	1	1	0	1	1	1	0	8	3848.07	3657.86	443.4	421.483	1100	1045.63	638.2	606.654	269.1	255.798	1373.37	1305.48
103	2017/01	0	2	37	1	1	1	1	1	0	1	1	1	0	9	4151.49	3946.28	261	248.099	1212.5	1152.57	427.2	406.084	622.25	591.492	1583.34	1505.08
104	2017/02	0	2	46	1	1	1	1	1	0	1	1	1	0	14	5800.41	5513.7	791.7	752.567	977	928.707	972.8	924.715	340.77	323.926	2585.34	2457.55
105	2017/03	0	1	67	2	1	1	1	1	0	2	2	2	0	9	3539.46	3364.51	251.1	238.688	877.5	834.125	245	232.89	395.51	375.96	1743.35	1657.18
106	2017/04	0	1	56	1	1	1	1	1	0	1	1	1	0	9	4656.37	4426.21	351	333.65	1305.5	1240.97	142	134.981	1789.83	1701.36	1014.24	964.106
107	2017/04	0	2	60	1	1	1	1	1	0	1	1	1	0	6	3816.34	3627.7	234	222.433	1515	1440.11	574.3	545.913	452.3	429.943	999.14	949.753
108	2017/04	0	1	51	2	1	1	1	1	0	1	1	1	0	36	6732.39	6399.61	2415.6	2296.2	2629	2499.05	810.2	770.152	88.75	84.3631	743.84	707.072
109	2017/04	0	1	79	2	1	1	1	1	0	1	1	1	0	11	4817.52	4579.39	1434.3	1363.4	867.5	824.62	770.2	732.129	342.35	325.428	1275.97	1212.9
110	2017/04	0	2	43	1	1	1	1	1	0	2	1	1	0	11	3968.5	3772.34	598.9	569.297	1604.5	1525.19	606.4	576.426	293.94	279.411	798.17	758.717
111	2017/04	0	2	75	1	1	1	1	1	0	1	1	1	0	21	8867.65	8429.33	1927.1	1831.84	891.5	847.433	982.1	933.555	2767.98	2631.16	2193.97	2085.52
112	2017/04	0	1	60	2	1	1	1	1	0	1	1	1	0	13	6231.15	5923.15	1288.5	1224.81	802.5	762.833	842.7	801.046	1983.36	1885.32	1249.09	1187.35
113	2017/04	0	2	54	1	1	1	1	1	0	1	1	1	0	7	4356.8	4141.44	725.4	689.544	769.5	731.464	912.2	867.11	668.5	635.456	1246.2	1184.6
114	2017/04	0	1	50	1	1	1	1	1	0	1	1	1	0	9	1631.1	1550.48	351	333.65	1120.5	1065.11	159.6	151.711	0	0	0	0
115	2017/04	0	2	51	1	1	1	1	1	0	1	1	1	0	15	9895.38	9406.25	1574.6	1496.77	1658.5	1576.52	2267	2154.94	2184.16	2076.2	2023.72	1923.69
116	2017/04	0	2	76	1	1	1	1	1	0	1	1	1	0	12	6765.5	6431.08	1289	1225.29	842	800.38	721.6	685.932	2170.26	2062.98	1622.64	1542.43
117	2017/06	0	2	63	2	1	1	1	1	0	1	1	1	0	7	3227.81	3068.26	450	427.757	880.5	836.977	385.2	366.16	643.15	611.359	852.36	810.228
118	2017/06	0	2	50	2	1	1	1	1	0	1	1	1	0	2	1485.1	1411.69	0	0	991	942.015	148.6	141.255	0	0	335.51	318.926
119	2017/04	0	1	42	1	1	1	1	1	0	1	1	1	0	11	6674.47	6344.55	2024.4	1924.33	791.5	752.376	1080.5	1027.09	1287.73	1224.08	1419.14	1348.99
120	2017/04	0	1	54	1	1	1	1	1	0	1	1	1	0	12	6716.64	6384.64	1026.3	975.57	1008	958.175	1153	1096.01	1273.48	1210.53	2195.86	2087.32
121	2017/04	0	1	45	1	1	1	1	1	0	1	1	1	0	8	4306	4093.16	232	220.532	1070	1017.11	599.6	569.962	961.29	913.774	1390.09	1321.38
122	2017/04	0	2	54	1	1	1	1	1	0	1	1	1	0	10	5506.8	5234.6	1137.2	1080.99	1315	1250	625.2	594.297	1032.38	981.35	1347.02	1280.44
123	2017/04	0	1	54	1	1	1	1	1	0	1	1	1	0	13	5104.8	4852.47	945.1	898.384	1259.5	1197.24	554.2	526.806	587.96	558.897	1673.24	1590.53
124	2017/04	0	1	68	1	1	1	1	1	0	1	1	1	0	10	4991.02	4744.32	1133.1	1077.09	862	819.392	600.8	571.103	929.1	883.175	1421.02	1350.78
125	2017/04	0	2	73	2	1	1	1	1	0	1	1	1	0	13	3689	3506.65	1302.1	1237.74	1013.5	963.403	721.1	685.456	16	15.2091	452.9	430.513
126	2017/04	0	2	46	1	1	1	1	1	0	1	1	1	0	14	4500.55	4278.09	974.1	925.951	1216	1155.89	515.4	489.924	101.82	96.7871	1636.63	1555.73
127	2017/04	0	2	58	1	1	1	1	1	0	1	1	1	0	8	3652.13	3471.61	571.2	542.966	1047	995.247	444.2	422.243	364.91	346.873	1166.62	1108.95
128	2017/06	0	1	83	1	1	1	1	1	0	1	1	1	0	8	2654.36	2523.16	158.1	150.285	1041.4	989.924	409	388.783	206.12	195.932	777.14	738.726
129	2017/06	0	1	44	1	1	1	1	1	0	1	1	1	0	7	3642.93	3462.86	872.2	829.087	769.5	731.464	563.2	535.361	864.16	821.445	537.27	510.713
130	2017/04	0	2	76	1	1	1	1	1	0	1	1	1	0	9	6887.59	6547.14	1514.9	1440.02	788.5	749.525	1003.2	953.612	1775.56	1687.79	1652.23	1570.56
131	2017/06	0	1	60	1	1	1	1	1	0	1	1	1	0	11	4645.09	4415.48	1185.7	1127.09	1101.5	1047.05	547.6	520.532	853.81	811.606	910.48	865.475
132	2017/04	0	1	70	2	1	1	1	1	0	1	1	1	0	11	6053.36	5754.14	577.2	548.669	1784.9	1696.67	1117.4	1062.17	879.41	835.941	1621.25	1541.11
133	2017/06	0	2	28	1	1	1	1	1	0	1	1	1	0	3	1046.9	995.152	175.6	166.92	673.5	640.209	197.8	188.023	0	0	0	0
134	2017/04	0	2	55	1	1	1	1	1	0	1	1	1	0	28	41644.8	39586.3	990.65	941.683	3558.5	3382.6	1930	1834.6	704.03	669.23	7480.97	7111.19
135	2017/04	0	2	40	2	1	1	1	1	0	1	1	1	0	16	7017.35	6670.48	1337.8	1271.67	819	778.517	1333.2	1267.3	989.95	941.017	2110.6	2006.27
136	2017/03	0	1	64	1	1	1	1	1	0	1	1	1	0	14	5068.19	4817.67	988.7	939.829	1199.7	1140.4	936.3	890.019	565.58	537.624	1290.91	1227.1
137	2017/03	0	2	22	2	1	1	1	1	0	1	1	1	0	13	5377.32	5111.52	1311.6	1246.77	802.5	762.833	395.3	375.76	397.93	378.26	2343.99	2228.13
138	2017/04	0	1	27	1	1	1	1	1	0	1	1	1	0	9	4829.76	4591.03	919.2	873.764	780.5	741.92	616.3	585.837	1059.93	1007.54	1387.83	1319.23
139	2017/04	0	1	46	1	1	1	1	1	0	1	1	1	0	20	7365.77	7001.68	1617.2	1537.26	751	713.878	1268.7	1205.99	566.66	538.65	2884.81	2742.21
140	2017/03	0	1	62	1	1	1	1	1	0	1	1	1	0	31	11145.2	10594.3	1685.4	1602.09	170.5	162.072	781.8	743.156	1119.56	1064.22	7235.56	6877.91
141	2017/04	0	2	51	1	1	1	1	1	0	1	1	1	0	7	3816.97	3628.3	386.5	367.395	1339.5	1273.29	647.8	615.779	350.3	332.985	920.87	875.352
142	2017/04	0	2	79	1	1	1	1	1	0	1	1	1	0	3	7136.14	6783.4	1913.6	1819.01	819	778.517	1109.4	1054.56	1611.26	1531.62	1602.88	1523.65
143	2017/04	0	1	55	1	1	1	1	1	0	1	1	1	0	9	3724.5	3540.4	705.6	670.722	1071.5	1018.54	456	433.46	453.14	430.741	986.63	937.861
144	2017/04	0	1	21	2	1	1	1	1	0	1	1	1	0	9	4289.38	4077.36	919.8	874.335	766.5	728.612	616	585.551	1123.95	1068.39	800.53	760.96
145	2017/04	0	1	83	1	1	1	1	1	0	1	1	1	0	43	17501.5	16636.4	4804.2	4566.73	1114.3	1059.22	1661.1	1578.99	3211.02	3052.3	6347.43	6033.68
146	2017/03	0	2	57	1	1	1	1	1	0	1	1	1	0	15	6839.71	6501.63	1120.8	1065.4	1067.5	1014.73	972.6	924.525	893.28	849.125	2340.53	2224.84
147	2017/03	0	1	65	1	1	1	1	1	0	1	1	1	0	17	7671.93	7292.71	1809.6	1720.15	898.5	854.087	1131.2	1075.29	776.38	738.004	2786.85	2649.1
148	2017/03	0	1	30	1	1	1	1	1	0	1	1	1	0	8	4392.11	4175.01	819	778.517	775	736.692	545.4	518.441	798.33	758.869	1309.58	1244.85
149	2017/04	0	1	80	1	1	1	1	1	0	1	1	1	0	9	4619.84	4391.48	1117.7	1062.45	780.5	741.92	915.7	870.437	696.74	662.3	1056	1003.8
150	2017/03	0	1	65	1	1	1	1	1	0	1	1	1	0	12	4960.4	4715.21	468	444.867	1686	1602.66	106	100.76	424.78	403.783	2189.62	2081.39
151	2017/05	0	2	37	1	1	1	1	1	0	1	1	1	0	8	3868.07	3676.87	799.2	759.696	1003	953.422	883.7	840.019	244.57	232.481	907.6	862.738
152	2017/05	0	2	59	1	1	1	1	1	0	1	1	1	0	14	5766.62	5481.58	1270.3	1207.51	1084	1030.42	934.5	888.308	1393.15	1324.29	922.07	876.492
153	2017/05	0	2	58	1	1	1	1	1	0	2	2	2	0	29	11442	10876.4	2026.6	1926.43	1053.5	1001.43	1460.4	1388.21	1112.99	1057.98	5625.27	5347.21
154	2017/05	0	2	44	1	1	1	1	1	0	1	1	1	0	13	7431.64	7064.3	1722	1636.88	1094.5	1040.4	1275.5	1212.45	1205.53	1145.94	2069.11	1966.83
155	2017/05	0	1	74	1	1	1	1	1	0	1	1	1	0	8	4319.07	4105.58	676.6	643.156	1201	1141.63	348.2	330.989	478.14	454.506	1530.53	1454.88
156	2017/04	0	1	64	1	1	1	1	1	1	1	1	1	1	13	4676.9	4445.72	348	330.798	1462	1389.73	1233.8	1172.81	383.23	364.287	1204.92	1145.36
157	2017/05	0	1	48	1	1	1	1	1	0	1	1	1	0	21	57675.2	54824.3	878.15	834.743	4465.4	4244.68	3039.6	2889.35	229.35	218.013	6763.16	6428.86
158	2017/05	0	2	59	1	1	1	1	1	0	1	1	1	0	13	4593.82	4366.75	969.8	921.863	913.5	868.346	675.2	641.825	269.12	255.817	1676.4	1593.54
159	2017/05	0	2	53	1	1	1	1	1	0	1	1	1	0	6	2928.1	2783.37	445.7	423.669	1014	963.878	256	243.346	225.1	213.973	944.06	897.395
160	2017/06	0	2	50	2	1	1	1	1	0	1	1	1	0	11	4959.25	4714.12	962.4	914.829	1587.9	1509.41	537.6	511.027	337.62	320.932	1457.33	1385.29
161	2017/05	0	1	42	1	1	1	1	1	0	1	1	1	0	6	1795.1	1706.37	116	110.266	1229	1168.25	421.1	400.285	29.04	27.6046	0	0
162	2017/05	0	1	44	1	1	1	1	1	0	1	1	1	0	7	3343.31	3178.05	697.9	663.403	1031.5	980.513	435.3	413.783	466.41	443.356	672.2	638.973
163	2017/05	0	2	30	1	1	1	1	1	0	1	1	1	0	9	3702.68	3519.66	261	248.099	877.5	834.125	827.6	786.692	70.57	67.0817	1616.01	1536.13
164	2017/06	0	2	55	1	1	1	1	1	0	1	1	1	0	11	4270.07	4059	813	772.814	1072.5	1019.49	464.2	441.255	349.7	332.414	1520.67	1445.5
165	2017/05	0	1	20	2	1	1	1	1	0	1	1	1	0	15	17734.3	16857.7	737.1	700.665	2087.5	1984.32	1538.8	1462.74	794.44	755.171	4844.15	4604.71
166	2017/05	0	2	58	1	1	1	1	1	0	1	1	1	0	15	5228.3	4969.87	2013.7	1914.16	105.5	100.285	931.9	885.837	555.8	528.327	1546.4	1469.96
167	2017/05	0	2	53	1	1	1	1	1	0	1	1	1	0	14	7100.75	6749.76	1695.4	1611.6	2028	1927.76	1204.4	1144.87	852.19	810.067	1250.76	1188.94
168	2017/05	0	2	53	1	1	1	1	1	0	1	1	1	0	4	1351.1	1284.32	87	82.6996	1199.5	1140.21	64.6	61.4068	0	0	0	0
169	2017/05	0	2	76	2	1	1	1	1	0	1	1	1	0	14	6960.52	6616.46	1542.9	1466.63	1298.4	1234.22	1188	1129.28	915.13	869.895	1939.49	1843.62
170	2017/05	0	2	41	1	1	1	1	1	0	1	1	1	0	6	2607.85	2478.94	586.7	557.7	764	726.236	423.5	402.567	358.93	341.188	449.72	427.49
171	2017/05	0	1	65	1	1	1	1	1	0	1	1	1	0	7	3626.96	3447.68	786.6	747.719	769.5	731.464	685.2	651.331	661.51	628.812	689.15	655.086
172	2017/05	0	2	62	1	1	1	1	1	0	1	1	1	0	10	3909.14	3715.91	390	370.722	754	716.73	450.8	428.517	1362.34	1295	875	831.749
173	2017/06	0	2	25	1	1	1	1	1	0	1	1	1	0	15	4195.46	3988.08	1056	1003.8	938.5	892.11	850.4	808.365	380.16	361.369	875.6	832.319
174	2017/06	0	2	45	1	1	1	1	1	0	2	2	2	0	17	5819.57	5531.91	1072.9	1019.87	1093	1038.97	701.4	666.73	915.05	869.819	1957.22	1860.48
175	2017/04	0	1	74	1	1	1	1	1	0	1	1	1	0	13	5234.88	4976.12	470.7	447.433	1606.9	1527.47	518.6	492.966	548.32	521.217	2012.36	1912.89
176	2017/06	0	1	51	2	1	1	1	1	0	1	1	1	0	2	1748.7	1662.26	58	55.1331	892	847.909	264.2	251.141	0	0	519.51	493.831
177	2017/05	0	1	63	1	1	1	1	1	0	1	1	1	0	2	1050.04	998.137	194.6	184.981	11	10.4563	189.1	179.753	447.89	425.751	175.45	166.778
178	2017/06	0	1	67	1	1	1	1	1	0	1	1	1	0	7	3622.64	3443.57	243	230.989	1475.5	1402.57	102	96.9582	293.4	278.897	1473.74	1400.89
179	2017/04	0	2	73	2	1	1	1	1	0	1	1	1	0	18	7431.97	7064.61	1667.2	1584.79	875	831.749	946.5	899.715	1862.15	1770.1	1931.92	1836.43
180	2017/05	0	1	48	1	1	1	1	1	0	1	1	1	0	12	4697.3	4465.11	916.1	870.817	1078	1024.71	584.2	555.323	498.44	473.802	1555.55	1478.66
181	2017/05	0	1	59	1	1	1	1	1	0	1	1	1	0	16	6435.57	6117.46	464	441.065	997	947.719	1806.4	1717.11	331.85	315.447	2003.12	1904.11
182	2017/05	0	2	37	1	1	1	1	1	0	1	1	1	0	8	4401.27	4183.72	947.1	900.285	780.5	741.92	493	468.631	557.98	530.399	1340.09	1273.85
183	2017/05	0	1	63	1	1	1	1	1	0	1	1	1	0	15	7026.09	6678.79	1858.8	1766.92	889.5	845.532	958.5	911.122	2022.11	1922.16	1194.18	1135.15
184	2017/03	0	2	50	1	1	1	1	1	0	1	1	1	0	21	23377.3	22221.8	674.25	640.922	2563	2436.31	1517.6	1442.59	1816.31	1726.53	5571.23	5295.85
185	2017/04	0	1	55	1	1	1	1	1	0	1	1	1	0	22	15927.2	15140	785.15	746.34	2196.5	2087.93	2260.4	2148.67	617.55	587.025	5214.36	4956.62
186	2017/03	0	2	44	1	1	1	1	1	0	1	1	1	0	28	9071.3	8622.91	2325.2	2210.27	954	906.844	1750.9	1664.35	1635.86	1555	2247.37	2136.28
187	2017/06	0	2	44	1	1	1	1	1	0	1	1	1	0	13	5792.92	5506.58	377	358.365	1738.5	1652.57	1523.9	1448.57	141.27	134.287	1952.25	1855.75
188	2017/03	0	2	48	1	1	1	1	1	0	1	1	1	0	27	40271.9	38281.3	959.35	911.93	3860	3669.2	2407.8	2288.78	2299.57	2185.9	6546.23	6222.65
189	2017/06	0	2	73	1	1	1	1	1	0	1	1	1	0	12	6409.69	6092.86	1639.3	1558.27	1208	1148.29	831.2	790.114	1274.52	1211.52	1339.47	1273.26
190	2017/06	0	2	44	1	1	1	1	1	0	1	1	1	0	18	8125.95	7724.29	1435.9	1364.92	1431	1360.27	705.6	670.722	851.98	809.867	3606.47	3428.2
191	2017/04	0	1	30	1	1	2	1	1	0	1	1	1	0	27	7513.66	7142.26	2413.5	2294.2	879.5	836.027	1360.5	1293.25	1739.7	1653.71	1057.46	1005.19
192	2017/06	0	2	47	1	1	1	2	1	0	1	1	1	0	11	3478.82	3306.86	1033.8	982.7	60.5	57.5095	447	424.905	678.95	645.39	1168.97	1111.19
193	2017/04	0	1	54	1	1	1	1	1	0	1	1	1	0	19	4283.13	4071.42	784.8	746.008	591.5	562.262	126	119.772	1285.63	1222.08	1412.2	1342.4
194	2017/04	0	2	35	2	1	1	1	1	0	1	1	1	0	21	9285.52	8826.54	2913.3	2769.3	539.5	512.833	2261.2	2149.43	697.28	662.814	2750.64	2614.68
195	2017/04	0	2	77	1	1	2	1	1	0	1	1	1	0	9	3948.93	3753.74	800.3	760.741	825.5	784.696	933.7	887.548	497.2	472.624	770.03	731.968
196	2017/02	0	1	75	1	1	1	1	1	0	1	1	1	0	52	18928.4	17992.8	6917.8	6575.86	407	386.882	3397.7	3229.75	826.03	785.2	6356.88	6042.66
197	2017/04	0	2	66	1	1	1	1	1	0	1	1	1	0	10	6326.05	6013.36	1869.9	1777.47	786	747.148	1098.7	1044.39	799.2	759.696	1701.65	1617.54
198	2017/06	0	2	60	1	1	1	1	1	0	1	1	1	0	14	6495.69	6174.61	1072.9	1019.87	1304.4	1239.92	685.8	651.901	385.26	366.217	2972.33	2825.41
199	2017/03	0	1	79	2	1	1	1	1	0	1	1	1	0	18	8810.89	8375.37	1504.4	1430.04	1673.4	1590.68	900.9	856.369	648.55	616.492	3895.44	3702.89
200	2017/06	0	2	46	1	1	1	1	1	0	1	1	1	0	9	3195.05	3037.12	1117.7	1062.45	63.5	60.3612	597.5	567.966	104.99	99.8004	1255.36	1193.31
201	2017/04	0	2	32	1	1	1	1	1	0	1	1	1	0	12	7900.87	7510.33	992.2	943.156	1043	991.445	702.6	667.871	312.31	296.873	3390.66	3223.06
202	2017/04	0	1	83	1	1	1	1	1	0	1	1	1	0	18	10197	9693	2509.6	2385.55	874	830.798	1255.1	1193.06	2579.75	2452.23	2831.79	2691.82
203	2017/06	0	2	73	1	1	1	1	1	0	1	1	1	0	15	8286.26	7876.67	1725.1	1639.83	1782	1693.92	1183.4	1124.9	362.59	344.667	3128.57	2973.93
204	2017/06	0	2	65	1	1	1	1	1	0	1	1	1	0	7	3901.95	3709.08	564.5	536.597	963.5	915.875	565.2	537.262	1173.45	1115.45	593.7	564.354
205	2017/03	0	1	35	1	1	1	1	1	0	1	1	1	0	18	6041.8	5743.16	1536.1	1460.17	903.4	858.745	1080.6	1027.19	1447.9	1376.33	992.8	943.726
206	2017/06	0	1	63	1	1	1	1	1	0	1	1	1	0	10	4387.1	4170.25	1047.5	995.722	786	747.148	849.5	807.51	896.14	851.844	669.56	636.464
207	2017/05	0	2	41	2	1	1	2	1	0	1	1	1	0	13	6434.97	6116.89	1588.8	1510.27	788.5	749.525	1144.6	1088.02	1538.76	1462.7	1289.51	1225.77
208	2017/05	0	2	62	1	1	1	1	1	0	1	1	1	0	11	5269.18	5008.73	1151.7	1094.77	880	836.502	681.5	647.814	1064.16	1011.56	1441.82	1370.55
209	2017/05	0	1	33	1	1	1	1	1	0	1	1	1	0	9	2760.75	2624.29	597.4	567.871	49.5	47.0532	206.4	196.198	481.5	457.7	1299.15	1234.93
210	2017/05	0	1	73	2	1	1	1	1	0	1	1	1	0	9	4210.7	4002.57	890.5	846.483	825.5	784.696	443.2	421.293	1121.85	1066.4	884.65	840.922
211	2017/05	0	2	71	1	1	1	1	1	0	1	1	1	0	8	3639.64	3459.73	880.2	836.692	775	736.692	296.1	281.464	420.01	399.249	1215.13	1155.07
212	2017/05	0	2	62	1	1	1	1	1	0	1	1	1	0	18	5714.1	5431.65	2335.8	2220.34	666	633.08	1162.1	1104.66	928.94	883.023	591.26	562.034
213	2017/05	0	2	50	1	1	1	1	1	0	1	1	1	0	5	2632.73	2502.6	608.2	578.137	666.5	633.555	338.5	321.768	597.28	567.757	412.25	391.873
214	2017/05	0	2	62	1	1	1	1	1	0	1	1	1	0	8	3771.65	3585.22	993.7	944.582	775	736.692	522.4	496.578	650.75	618.584	789.8	750.76
215	2017/05	0	2	66	1	1	1	1	1	0	1	1	1	0	8	4491.87	4269.84	904.5	859.791	775	736.692	941.8	895.247	675.76	642.357	1069.01	1016.17
216	2017/05	0	2	70	1	1	1	1	1	0	1	1	1	0	12	4837.71	4598.58	1464.2	1391.83	797	757.605	829.1	788.118	766.46	728.574	945.95	899.192
217	2017/05	0	1	51	1	1	1	1	1	0	1	1	1	0	10	4487.04	4265.25	290	275.665	1036	984.791	518.4	492.776	197.69	187.918	2381.75	2264.02
218	2017/05	0	1	77	1	1	1	1	1	0	1	1	1	0	11	4446.88	4227.07	309.1	293.821	1487.5	1413.97	546.4	519.392	505.23	480.257	1598.65	1519.63
219	2017/05	0	1	58	1	1	1	1	1	1	1	1	1	1	28	52384.2	49794.9	1025	974.335	4614	4385.93	1871.8	1779.28	1089.33	1035.48	7084.86	6734.66
220	2017/05	0	2	76	1	1	1	1	1	0	1	1	1	0	15	4987.59	4741.06	1561.6	1484.41	858.5	816.065	883.7	840.019	859.92	817.414	586.27	557.291
221	2017/05	0	2	74	1	1	1	1	1	0	1	1	1	0	6	4470.58	4249.6	803.3	763.593	1012	961.977	855.6	813.308	712.42	677.205	978.06	929.715
222	2017/05	0	2	71	1	1	1	1	1	0	1	1	1	0	19	7596.64	7221.14	2134.2	2028.71	1367.5	1299.9	1229.9	1169.11	1490.09	1416.44	1284.95	1221.44
223	2017/05	0	1	36	1	1	1	1	1	0	1	1	1	0	10	5045.6	4796.2	986.3	937.548	1114	1058.94	1302	1237.64	791.59	752.462	791.36	752.243
224	2017/05	0	1	69	1	1	1	1	1	0	1	1	1	0	16	8100.4	7700	933.3	887.167	1242.4	1180.99	657.4	624.905	1076.6	1023.38	4115.66	3912.22
225	2017/05	0	2	75	1	1	1	1	1	0	1	1	1	0	16	8125.15	7723.53	1157	1099.81	2146	2039.92	991.8	942.776	1033.06	981.996	2717.29	2582.98
226	2017/05	0	2	79	1	1	1	1	1	0	1	1	1	0	8	4135.13	3930.73	924.6	878.897	858	815.589	516.4	490.875	921.18	875.646	879.95	836.454
227	2017/05	0	2	41	1	1	1	1	1	0	1	1	1	0	13	4936.19	4692.2	709.9	674.81	1114	1058.94	295.8	281.179	1136.05	1079.9	1592.44	1513.73
228	2017/05	0	1	47	1	1	1	1	1	0	1	1	1	0	17	22139.1	21044.8	701.25	666.587	2874	2731.94	2857.7	2716.44	564.78	536.863	5736.4	5452.85
229	2017/05	0	2	83	1	1	1	1	1	0	1	1	1	0	11	5815.79	5528.32	991.1	942.11	1250.5	1188.69	551.5	524.24	1182.82	1124.35	1667.47	1585.05
230	2017/05	0	1	74	1	1	1	1	1	0	1	1	1	0	19	5929	5635.93	1325.1	1259.6	1303.5	1239.07	964.8	917.11	511.59	486.302	1741	1654.94
231	2017/05	0	1	52	2	1	1	1	1	0	1	1	1	0	11	1788.28	1699.89	453.7	431.274	60.5	57.5095	370.5	352.186	61.98	58.9163	786.6	747.719
232	2017/05	0	1	53	1	1	1	1	1	0	1	1	1	0	5	2404.39	2285.54	593.1	563.783	594.5	565.114	385.7	366.635	252.64	240.152	563.45	535.599
233	2017/05	0	1	61	1	1	1	1	1	0	2	2	2	0	20	8615.85	8189.97	580	551.331	1648	1566.54	1032.8	981.749	246.58	234.392	4968.87	4723.26
234	2017/06	0	2	54	1	1	1	1	1	0	1	1	1	0	16	3419.51	3250.48	137	130.228	1620.5	1540.4	154.6	146.958	114	108.365	1358.41	1291.26
235	2017/06	0	2	52	1	1	1	1	1	0	1	1	1	0	23	29568.6	28107	775.6	737.262	5163.5	4908.27	1524.8	1449.43	727.79	691.816	4784.08	4547.6
236	2017/06	0	1	48	1	1	1	1	1	0	2	1	1	0	8	3737.9	3553.14	312	296.578	1102	1047.53	991.4	942.395	171.32	162.852	1121.19	1065.77
237	2017/06	0	2	61	1	1	1	1	1	0	1	1	1	0	9	4711.01	4478.15	1097.4	1043.16	780.5	741.92	1030.2	979.278	918.08	872.7	832.23	791.093
238	2017/05	0	1	29	1	1	1	1	1	0	1	1	1	0	6	3388.01	3220.54	471.1	447.814	1010	960.076	259.6	246.768	279.98	266.141	1325.73	1260.2
239	2017/03	0	2	46	2	1	1	1	1	0	1	1	1	0	18	6603.7	6277.28	1197	1137.83	1580	1501.9	567.2	539.163	932.09	886.017	2201.23	2092.42
240	2017/03	0	2	62	1	1	1	1	1	0	1	1	1	0	17	6634.9	6306.94	2204.5	2095.53	824.5	783.745	1022.5	971.958	608.86	578.764	1844.94	1753.75
241	2017/06	0	2	74	1	1	1	1	1	0	1	1	1	0	24	7386.7	7021.58	1679.7	1596.67	1235.5	1174.43	844	802.281	496.25	471.721	3001.25	2852.9
242	2017/06	0	2	41	1	1	1	2	1	0	1	1	1	0	30	3280.26	3118.12	1170	1112.17	165	156.844	1037.4	986.122	814.16	773.916	84.9	80.7034
243	2017/08	0	1	60	1	1	1	2	1	0	2	2	2	0	3	1858.59	1766.72	0	0	1430	1359.32	25	23.7643	58.08	55.2091	335.51	318.926
244	2017/08	0	2	70	1	1	1	2	1	0	1	1	1	0	17	7102.83	6751.74	2710	2576.05	1058.9	1006.56	2438.5	2317.97	374.05	355.561	66.78	63.4791
245	2017/07	0	1	48	1	1	1	2	1	0	1	1	1	0	14	6852.05	6513.36	2043.4	1942.4	798.4	758.935	680.9	647.243	1675.65	1592.82	1210.9	1151.05
246	2017/08	0	1	68	1	1	1	2	1	0	1	1	1	0	20	8466.77	8048.26	2804.2	2665.59	847.4	805.513	1196.2	1137.07	1735.41	1649.63	1600.96	1521.83
247	2017/08	0	2	56	2	1	1	2	1	0	1	1	1	0	17	5805.41	5518.45	2396.4	2277.95	924.9	879.183	1086.8	1033.08	448.17	426.017	451.94	429.601
248	2017/08	0	2	83	1	1	1	2	1	0	1	1	1	0	12	4887.24	4645.67	845.7	803.897	900.4	855.894	773.9	735.646	1277.35	1214.21	621.29	590.58
249	2017/07	0	1	37	1	1	1	2	1	0	1	1	1	0	12	3961.07	3765.28	693.8	659.506	1059.4	1007.03	357	339.354	306.78	291.616	1479.09	1405.98
250	2017/08	0	2	37	1	1	1	2	1	0	1	1	1	0	25	27208.2	25863.3	865.2	822.433	3339.3	3174.24	3198.6	3040.49	1602.22	1523.02	6424.34	6106.79
251	2017/08	0	2	49	1	1	1	2	1	0	2	2	2	0	8	4378.34	4161.92	401.7	381.844	1835.4	1744.68	453.5	431.084	502.48	477.643	1137.06	1080.86
252	2017/07	0	1	60	1	1	1	2	1	0	2	2	2	0	8	2715.1	2580.89	232	220.532	1059.4	1007.03	373.6	355.133	55.04	52.3194	995.06	945.875
253	2017/08	0	1	66	2	1	1	2	1	0	1	1	1	0	12	6451.52	6132.62	1782.4	1694.3	803.4	763.688	857.8	815.399	1413.95	1344.06	1131.37	1075.45
254	2017/07	0	1	59	2	1	1	2	1	0	1	1	1	0	38	9697.45	9218.11	1356.6	1289.54	1354	1287.07	477	453.422	1559.76	1482.66	4727.09	4493.43
255	2017/07	0	1	54	1	1	1	2	1	0	1	1	1	0	11	5260.64	5000.61	600.2	570.532	791.5	752.376	1137.5	1081.27	1936.55	1840.83	739.89	703.317
256	2017/08	0	1	64	1	1	1	2	1	0	1	1	1	0	10	5928.61	5635.56	282.7	268.726	1817.4	1727.57	775.1	736.787	1051.6	999.62	1946.81	1850.58
257	2017/08	0	2	77	2	1	1	2	1	0	2	2	2	0	12	6027.53	5729.59	1642	1560.84	1209.4	1149.62	499.6	474.905	1395.85	1326.85	1052.68	1000.65
258	2017/08	0	2	79	1	1	1	2	1	0	1	1	1	0	11	5615.11	5337.56	1378.2	1310.08	661.5	628.802	414.9	394.392	1193.53	1134.53	1733.78	1648.08
259	2017/07	0	1	67	1	1	1	2	1	0	1	1	1	0	32	16470.5	15656.4	4905.4	4662.93	1438.4	1367.3	1447.5	1375.95	3683.02	3500.97	2502.81	2379.1
260	2017/08	0	1	58	1	1	1	2	1	0	1	1	1	0	13	5619.04	5341.29	1149.2	1092.4	1114.9	1059.79	388	368.821	732.4	696.198	2138.14	2032.45
261	2017/08	0	2	47	1	1	1	2	1	0	1	1	1	0	21	27095	25755.7	845.4	803.612	1917.4	1822.62	2837.6	2697.34	934.4	888.213	6905.61	6564.27
262	2017/08	0	2	55	1	1	1	2	1	0	1	1	1	0	18	9671.19	9193.15	2459.6	2338.02	1054.4	1002.28	841.1	799.525	2372.83	2255.54	2378.06	2260.51
263	2017/08	0	1	75	2	1	1	2	1	0	1	1	1	0	12	7674.9	7295.53	1990.7	1892.3	939.4	892.966	2528.8	2403.8	746.32	709.43	1065.08	1012.43
264	2017/07	0	1	66	1	1	1	2	1	0	1	1	1	0	20	7793.41	7408.18	2828.1	2688.31	847.8	805.894	832.4	791.255	1591.24	1512.59	1423.67	1353.3
265	2017/08	0	2	47	1	1	1	2	2	0	2	2	1	0	15	5773.87	5488.47	937	890.684	2179.9	2072.15	312.6	297.148	620.97	590.276	1656.8	1574.9
266	2017/07	0	2	50	1	1	1	2	1	0	1	1	1	0	14	5705.77	5423.74	949.4	902.471	1430.4	1359.7	642.6	610.837	223.1	212.072	2034.87	1934.29
267	2017/08	0	1	75	1	1	1	2	1	0	1	1	1	0	6	3871.98	3680.59	928.9	882.985	1233.4	1172.43	497.3	472.719	607.04	577.034	417.34	396.711
268	2017/08	0	1	69	1	1	1	2	1	0	1	1	1	0	14	7239.16	6881.33	1975.5	1877.85	1040.4	988.973	389.4	370.152	1982.61	1884.61	1563.25	1485.98
269	2017/06	0	2	45	1	1	1	2	1	0	2	1	1	0	14	3859.31	3668.55	247.8	235.551	1734	1648.29	681	647.338	737.79	701.321	362.32	344.411
270	2017/08	0	2	62	1	1	1	2	1	0	1	1	1	0	4	3202.84	3044.52	617.1	586.597	1213.4	1153.42	402.4	382.51	435.24	413.726	366.7	348.574
271	2017/08	0	1	41	2	1	1	2	1	0	1	1	1	0	24	28969.1	27537.2	1035.4	984.221	2848.7	2707.89	2809.8	2670.91	32.69	31.0741	7150.91	6797.44
272	2017/08	0	1	50	1	1	1	2	1	0	1	1	1	0	25	21283.4	20231.4	953.7	906.559	2403.4	2284.6	1396.3	1327.28	299.67	284.857	4638.26	4408.99
273	2017/08	0	1	60	2	1	1	2	1	0	1	1	1	0	33	31085.4	29548.9	1603.8	1524.52	4500.9	4278.42	2578	2450.57	607.64	577.605	5836.7	5548.19
274	2017/09	0	2	64	1	1	2	2	1	0	2	2	2	0	16	7650.94	7272.76	607.5	577.471	1500.8	1426.62	1245.5	1183.94	783.74	745	3443.4	3273.19
275	2017/08	0	2	72	1	1	1	2	1	0	1	1	1	0	11	5675.7	5395.15	319	303.232	1202.9	1143.44	1425.6	1355.13	235.97	224.306	2432.23	2312.01
276	2017/08	0	2	72	2	1	1	2	1	0	1	1	1	0	30	14756.1	14026.7	3320.8	3156.65	1292.8	1228.9	2690.9	2557.89	3580.3	3403.33	3066.86	2915.27
277	2017/08	0	2	48	1	1	1	2	1	0	2	2	2	0	16	6420.44	6103.08	879.4	835.932	1461.8	1389.54	740.6	703.992	1346.71	1280.14	1887.13	1793.85
278	2017/09	0	1	64	1	1	2	2	1	0	2	2	2	0	8	4072.33	3871.04	630	598.859	1688.6	1605.13	291.8	277.376	415.29	394.762	1015.04	964.867
279	2017/08	0	1	41	1	1	1	2	1	0	1	1	1	0	37	8076.54	7677.32	2720.2	2585.74	940.9	894.392	1212.2	1152.28	1367.21	1299.63	1450.23	1378.55
280	2017/08	0	2	34	1	1	1	2	1	0	1	1	1	0	35	11238.7	10683.2	3775.6	3588.97	1734.9	1649.14	1640.4	1559.32	2647.69	2516.82	1177.15	1118.96
281	2017/07	0	1	52	1	1	1	2	1	0	2	2	2	0	3	1690.13	1606.59	87	82.6996	1169.5	1111.69	165	156.844	31.26	29.7148	205.77	195.599
282	2017/07	0	1	51	1	1	1	2	1	0	1	1	1	0	5	1161.99	1104.55	185.1	175.951	171.5	163.023	90	85.5513	222.74	211.73	458.85	436.169
283	2017/07	0	2	52	1	1	1	2	1	0	2	2	2	0	15	5784.16	5498.25	1670	1587.45	1288.9	1225.19	679.4	645.817	398.27	378.584	1652.19	1570.52
284	2017/09	0	1	51	1	1	1	2	1	0	1	1	1	0	8	3036.38	2886.29	998.1	948.764	763.4	725.665	163.2	155.133	498.6	473.954	583.08	554.259
285	2017/07	0	1	82	1	1	1	2	1	0	1	1	1	0	19	10830.1	10294.8	2201.8	2092.97	2634.8	2504.56	2506.7	2382.79	2151.3	2044.96	1193.89	1134.88
286	2017/07	0	1	46	1	1	1	2	1	0	1	1	1	0	13	5417.7	5149.9	903	858.365	802.5	762.833	885.3	841.54	2037.43	1936.72	729.47	693.413
287	2017/07	0	1	33	1	1	1	2	1	0	1	1	1	0	7	3789.57	3602.25	915.2	869.962	769.5	731.464	907.8	862.928	639.91	608.279	508.96	483.802
288	2017/07	0	2	51	1	2	1	2	1	0	1	1	1	0	15	6687.04	6356.5	1666.8	1584.41	813.5	773.289	1431.2	1360.46	2137.47	2031.82	546.67	519.648
289	2017/07	0	2	51	1	1	1	2	1	0	1	1	1	0	15	6012.58	5715.38	1810.7	1721.2	1049.5	997.624	1103.2	1048.67	780.53	741.949	745.85	708.983
290	2017/07	0	2	46	1	1	1	2	1	0	2	2	2	0	3	2272.46	2160.13	87	82.6996	1424.5	1354.09	476	452.471	54.96	52.2433	200.2	190.304
291	2017/07	0	2	49	1	1	1	2	1	0	1	1	1	0	19	7234.89	6877.27	1489.6	1415.97	1577.5	1499.52	1103	1048.48	442.58	420.703	2494.21	2370.92
292	2017/07	0	1	79	1	1	1	2	1	0	1	1	1	0	12	4824.41	4585.94	1097.1	1042.87	817	776.616	784.9	746.103	1962.17	1865.18	98.24	93.384
293	2017/09	0	1	64	1	1	1	2	1	0	2	2	2	0	11	32933.2	31305.3	554.2	526.806	2854.4	2713.31	1247.7	1186.03	108	102.662	5856.08	5566.62
294	2017/07	0	2	43	1	1	1	2	1	0	2	2	1	0	17	37944.3	36068.7	1042.85	991.302	5191	4934.41	2739.4	2603.99	503.96	479.049	5728.49	5445.33
295	2017/07	0	1	81	2	1	1	2	1	0	1	1	1	0	10	5193.3	4936.6	1266.8	1204.18	1022	971.483	912.2	867.11	1435.67	1364.71	323.83	307.823
296	2017/07	0	2	72	1	1	1	2	1	0	2	2	2	0	10	3652.69	3472.14	390	370.722	1297	1232.89	1003.4	953.802	448.84	426.654	450.45	428.184
297	2017/07	0	2	53	1	1	1	2	1	0	1	1	1	0	16	7417.62	7050.97	1784.1	1695.91	1400	1330.8	2441.7	2321.01	831.77	790.656	578.85	550.238
298	2017/07	0	1	78	1	1	1	2	1	0	1	1	1	0	24	9787.7	9303.9	3527.5	3353.14	2293.4	2180.04	1168.4	1110.65	1893.19	1799.61	601.61	571.873
299	2017/07	0	2	77	1	1	1	2	1	0	1	1	1	0	17	7784.85	7400.05	493	468.631	1881.5	1788.5	1936.1	1840.4	430.62	409.335	2933.83	2788.81
300	2017/09	0	1	38	2	1	1	2	1	0	2	2	2	0	11	5853.27	5563.94	315.7	300.095	1468.9	1396.29	1355.2	1288.21	444	422.053	2214.47	2105.01
301	2017/09	0	1	39	1	1	1	2	1	0	1	1	1	0	8	4416.38	4198.08	1233.5	1172.53	841.4	799.81	660.6	627.947	692.98	658.726	616.9	586.407
302	2017/09	0	1	46	1	1	1	2	1	0	2	2	2	0	7	3394.18	3226.41	203	192.966	956.9	909.601	816.7	776.331	58.08	55.2091	1324.5	1259.03
303	2017/09	0	1	60	1	1	1	2	1	0	2	2	2	0	10	5258.69	4998.75	1129.8	1073.95	1314.4	1249.43	598.2	568.631	485.37	461.378	1583.52	1505.25
304	2017/09	0	1	70	2	1	1	2	1	0	2	2	2	0	4	3105.41	2951.91	80.7	76.711	1430.4	1359.7	476.6	453.042	550	522.814	542.71	515.884
305	2017/09	0	1	52	1	1	1	2	1	0	1	1	1	0	10	4243.3	4033.56	290	275.665	1182.4	1123.95	966.6	918.821	441.06	419.259	1288.44	1224.75
306	2017/09	0	1	76	1	1	1	2	1	0	1	1	1	0	9	5361.45	5096.44	1684.9	1601.62	749.9	712.833	408.2	388.023	1073.97	1020.88	1236.48	1175.36
307	2017/08	0	1	70	1	1	1	2	1	0	1	1	1	0	4	2139.3	2033.56	190.1	180.703	917.4	872.053	166.6	158.365	244.68	232.586	588.92	559.81
308	2017/09	0	1	54	1	1	1	2	1	0	1	1	1	0	7	3766.47	3580.29	196.4	186.692	1847.9	1756.56	775.9	737.548	58.08	55.2091	853.19	811.017
309	2017/09	0	1	53	1	1	1	2	1	0	1	1	1	0	22	36267.8	34475.1	1466.1	1393.63	4920.1	4676.9	2124.3	2019.3	1033.49	982.405	8426.32	8009.81
310	2017/09	0	1	45	1	1	1	2	1	0	1	1	1	0	21	20020.4	19030.8	785	746.198	2126.9	2021.77	1481.4	1408.17	0	0	6468.02	6148.31
311	2017/09	0	1	48	1	1	1	2	1	0	2	2	2	0	10	7250.69	6892.29	290	275.665	1722	1636.88	1149.7	1092.87	558	530.418	2050.99	1949.61
312	2017/06	0	2	47	1	1	1	2	1	0	1	1	1	0	23	8915.02	8474.35	2808	2669.2	857.5	815.114	1676	1593.16	1472.84	1400.04	1984.08	1886.01
313	2017/06	0	2	67	1	1	1	1	1	0	1	1	1	0	36	40414.5	38416.8	1462.9	1390.59	4767.4	4531.75	2651.2	2520.15	559.85	532.177	7929.17	7537.23
314	2017/05	0	1	76	1	1	1	2	1	0	1	1	1	0	54	35523.2	33767.3	7004.5	6658.27	11653.6	11077.6	4563.6	4338.02	5118.51	4865.5	6550.34	6226.56
315	2017/06	0	2	48	1	1	1	2	1	0	1	1	1	0	31	10061.2	9563.93	542.4	515.589	1661.5	1579.37	2353.6	2237.26	347.96	330.76	4998.99	4751.89
316	2017/06	0	1	46	1	1	1	1	1	0	1	1	1	0	17	23123.3	21980.3	616.1	585.646	2603.5	2474.81	1499.8	1425.67	741.17	704.534	4626.81	4398.11
317	2017/07	0	2	80	1	1	1	2	1	0	1	1	1	0	15	10499.5	9980.47	4092.4	3890.11	975.5	927.281	2496	2372.62	1701.34	1617.24	968.61	920.732
318	2017/07	0	2	79	1	1	1	2	1	0	1	1	1	0	7	3673.12	3491.56	491.4	467.11	74.5	70.8175	979.5	931.084	706.34	671.426	966.18	918.422
319	2017/07	0	1	48	1	1	1	2	1	0	1	1	1	0	7	5007.89	4760.35	317.4	301.711	1493.9	1420.06	824.3	783.555	1251.16	1189.32	911.53	866.473
320	2017/08	0	2	64	2	1	1	2	1	0	2	2	2	0	8	3557.37	3381.53	924.8	879.087	1194.4	1135.36	218.8	207.985	589.57	560.428	329.8	313.498
321	2017/07	0	2	51	2	1	1	2	1	0	2	1	1	0	13	5957.72	5663.23	1415	1345.06	943.9	897.243	1135.5	1079.37	985.02	936.331	539.1	512.452
322	2017/06	0	2	50	1	1	1	2	1	0	1	1	1	0	18	6855.77	6516.89	2076	1973.38	927	881.179	907.7	862.833	537.62	511.046	2273.85	2161.45
323	2017/07	0	1	30	1	1	1	2	1	0	1	1	1	0	30	10114.9	9614.9	5080	4828.9	898.4	853.992	1349.3	1282.6	1206.46	1146.83	1388.71	1320.07
324	2017/08	0	1	52	1	1	1	2	1	0	1	1	1	0	9	4238.34	4028.84	656.2	623.764	1054.9	1002.76	570.2	542.015	548.22	521.122	1339.02	1272.83
325	2017/09	0	1	83	1	1	1	2	1	0	1	1	1	0	14	6404.17	6087.61	1839.2	1748.29	895.4	851.141	677.4	643.916	1365.86	1298.35	1444.31	1372.92
326	2017/09	0	1	48	2	1	1	2	1	0	2	2	2	0	20	45401.7	43157.5	918.5	873.099	3415.4	3246.58	1840.6	1749.62	265.59	252.462	6586.54	6260.97
327	2017/09	0	1	58	1	1	1	2	1	0	2	2	2	0	14	5462.84	5192.81	1320.4	1255.13	1003.4	953.802	297.1	282.414	1254.82	1192.79	1484.32	1410.95
328	2017/09	0	1	66	1	1	1	2	1	0	2	2	2	0	13	5834.86	5546.44	493.8	469.392	1408.9	1339.26	1551	1474.33	225.71	214.553	2090.45	1987.12
329	2017/09	0	2	26	1	1	1	2	1	0	1	1	1	0	6	1909.02	1814.66	1049.2	997.338	766.4	728.517	15	14.2586	65.07	61.8536	6.75	6.41635
330	2017/09	0	2	25	2	1	1	2	1	0	1	1	1	0	11	3212.17	3053.39	319	303.232	1027.9	977.091	808.6	768.631	0	0	1006.67	956.911
331	2017/09	0	2	54	2	1	1	2	2	0	2	2	2	0	7	3002.23	2853.83	914.4	869.202	757.9	720.437	136.2	129.468	570.43	542.234	593.3	563.973
332	2017/09	0	2	38	2	1	1	2	1	0	1	1	1	0	8	4375.16	4158.9	1469.5	1396.86	613.4	583.08	316.6	300.951	1087.1	1033.37	724.96	689.125
333	2017/09	0	1	39	2	1	1	2	1	0	1	1	1	0	10	5988.87	5692.84	1718.4	1633.46	774.4	736.122	594.3	564.924	1413.42	1343.56	1140.15	1083.79
334	2017/09	0	2	60	1	1	1	2	1	0	1	1	1	0	13	8760	8327	904.9	860.171	2039.9	1939.07	809	769.011	688.29	654.268	4282.91	4071.21
335	2017/09	0	2	39	1	1	1	2	1	0	2	2	2	0	8	3327.97	3163.47	483.6	459.696	1539.4	1463.31	94.6	89.924	400.01	380.238	777.16	738.745
336	2017/09	0	1	64	2	1	1	2	1	0	1	1	1	0	9	5428.83	5160.48	1530	1454.37	768.9	730.894	293.8	279.278	1565.34	1487.97	899.39	854.933
337	2017/09	0	2	67	1	1	1	2	1	0	1	1	1	0	28	12468.3	11852	4055.83	3855.35	1103.4	1048.86	1092.4	1038.4	3955.99	3760.45	2066.47	1964.33
338	2017/09	0	2	75	1	1	1	2	1	0	1	1	1	0	15	7346.38	6983.25	2219.1	2109.41	912.9	867.776	1163.5	1105.99	1351.66	1284.85	1302.82	1238.42
339	2017/09	0	2	47	2	1	1	2	1	0	2	2	2	0	27	33348.8	31700.4	946.3	899.525	3614.3	3435.65	2847.5	2706.75	971.83	923.793	6599.39	6273.18
340	2017/08	0	1	51	1	1	1	2	1	0	1	1	1	0	43	28446.6	27040.5	1585.4	1507.03	3817.7	3628.99	2570.8	2443.73	165.01	156.854	6263.8	5954.18
341	2017/10	0	1	51	1	1	2	2	1	0	1	1	1	0	5	1997.32	1898.59	324.1	308.08	857.9	815.494	170.1	161.692	299.9	285.076	300.32	285.475
342	2017/10	0	2	52	1	1	1	2	1	0	1	1	1	0	16	4707.12	4474.45	411.2	390.875	1996.4	1897.72	134	127.376	290.29	275.941	1827.23	1736.91
343	2017/10	0	2	84	1	1	1	2	1	0	1	1	1	0	23	10477.2	9959.36	4148.5	3943.44	1032.9	981.844	890.3	846.293	1671.91	1589.27	2242.84	2131.98
344	2017/10	0	1	58	1	1	1	2	1	0	1	1	1	0	22	29357.1	27906	916.2	870.913	2682.9	2550.29	1660.4	1578.33	595.36	565.932	7560.31	7186.61
345	2017/10	0	2	69	1	1	1	2	1	0	1	1	1	0	12	6800.98	6464.81	2065.3	1963.21	896.4	852.091	453	430.608	2032.32	1931.86	1262.96	1200.53
346	2017/11	0	1	81	1	1	1	2	1	0	1	1	1	0	7	2963.62	2817.13	587.1	558.08	868.9	825.951	168.8	160.456	506.8	481.749	764.02	726.255
347	2017/10	0	2	52	1	1	1	2	1	0	1	1	1	0	24	12784.7	12152.7	3373.7	3206.94	2380.8	2263.12	1560.7	1483.56	2872.84	2730.84	2363.64	2246.81
348	2017/11	0	2	69	1	1	1	2	1	0	1	1	1	0	11	6964.91	6620.64	2433.7	2313.4	867.5	824.62	1048.3	996.483	601.81	572.063	1895.6	1801.9
349	2017/11	0	1	61	1	1	1	2	1	0	2	2	2	0	11	5558.12	5283.38	275	261.407	1250.4	1188.59	1651.4	1569.77	201.44	191.483	2086.88	1983.73
350	2017/11	0	2	77	1	1	1	2	1	0	1	1	1	0	19	6744.88	6411.48	1531.9	1456.18	761.5	723.859	389.2	369.962	599.99	570.333	3310.29	3146.66
351	2017/11	0	1	61	1	1	1	2	1	0	1	1	1	0	4	4096.82	3894.32	116	110.266	1531	1455.32	1256.4	1194.3	166.92	158.669	966.5	918.726
352	2017/11	0	2	57	1	1	1	2	1	0	1	1	1	0	14	7973.69	7579.55	2440.8	2320.15	905.4	860.646	1191.5	1132.6	1328.62	1262.95	1672.77	1590.09
353	2017/11	0	1	54	1	1	1	2	1	0	1	1	1	0	12	3822.34	3633.4	755.2	717.871	1224.8	1164.26	518.8	493.156	154.17	146.549	1098.37	1044.08
354	2017/11	0	1	73	1	1	1	2	1	0	1	1	1	0	15	7283.55	6923.53	1259.4	1197.15	2237.3	2126.71	367.4	349.24	839.44	797.947	1932.21	1836.7
355	2017/11	0	1	61	1	1	1	2	1	0	1	1	1	0	4	2101.61	1997.73	116	110.266	1005.4	955.703	115	109.316	0	0	853.21	811.036
356	2017/11	0	2	47	1	1	1	2	1	0	1	1	1	0	14	7668.77	7289.71	2649.6	2518.63	1306.4	1241.83	367.4	349.24	1233.69	1172.71	1551.68	1474.98
357	2017/10	0	2	73	1	1	1	2	1	0	1	1	1	0	31	11386.6	10823.7	4826.6	4588.02	903.9	859.221	743.6	706.844	2600.13	2471.61	1954.93	1858.3
358	2017/10	0	2	45	2	1	1	2	1	0	1	1	1	0	28	12761.6	12130.8	4559.3	4333.94	877.4	834.03	2033.4	1932.89	2153.93	2047.46	2155.57	2049.02
359	2017/10	0	1	72	1	1	1	2	1	0	1	1	1	0	16	8113.05	7712.02	567	538.973	1057.4	1005.13	1379.7	1311.5	593.06	563.745	2354.89	2238.49
360	2017/10	0	1	33	1	1	1	2	1	0	1	1	1	0	21	9423.32	8957.53	2003.2	1904.18	1252.9	1190.97	907.6	862.738	1782.88	1694.75	3089.34	2936.63
361	2017/10	0	2	50	1	1	1	2	1	0	2	2	2	0	16	7231.49	6874.04	1932.2	1836.69	1686.4	1603.04	406	385.932	1210.48	1150.65	1837.41	1746.59
362	2017/10	0	2	73	1	1	1	2	1	0	1	1	1	0	30	14228.3	13525	4835.7	4596.67	1289.4	1225.67	2620.2	2490.68	1989.53	1891.19	2472.49	2350.28
363	2017/10	0	2	74	1	1	1	2	1	0	1	1	2	0	23	11605.4	11031.8	4009	3810.84	1303.9	1239.45	651.8	619.582	1915.55	1820.87	3179.36	3022.21
364	2017/09	0	2	38	2	1	1	2	1	0	2	2	2	0	6	4535.33	4311.15	174	165.399	1690	1606.46	751.2	714.068	0	0	1240.13	1178.83
365	2017/09	0	1	66	1	1	1	2	1	0	1	1	1	0	13	7654.98	7276.6	1316.8	1251.71	901.9	857.319	690.8	656.654	1700.97	1616.89	2149.11	2042.88
366	2017/09	0	1	66	1	1	1	2	1	0	2	2	2	0	29	55478.3	52736	1188.8	1130.04	3305.4	3142.02	4530.3	4306.37	283.27	269.268	7214.93	6858.3
367	2017/09	0	1	69	1	1	1	2	1	0	1	1	1	0	14	7066.66	6717.36	1435.8	1364.83	791	751.901	1260.3	1198	1478.29	1405.22	1149.87	1093.03
368	2017/09	0	1	45	1	1	1	2	1	0	1	1	1	0	16	8177.21	7773.01	2183.2	2075.29	1920.8	1825.86	296	281.369	1765.67	1678.39	1671.54	1588.92
369	2017/12	0	2	74	1	1	1	2	1	0	2	2	2	0	13	7349.77	6986.47	377	358.365	1572.9	1495.15	1648.5	1567.02	1481.12	1407.91	2161.25	2054.42
370	2017/12	0	1	75	1	1	1	2	1	0	1	1	1	0	14	6388.72	6072.93	2051.6	1950.19	914.8	869.582	238.4	226.616	1299.17	1234.95	1619.75	1539.69
371	2017/12	0	2	67	1	1	1	2	1	0	1	1	1	0	12	6267.15	5957.37	334.8	318.251	1529	1453.42	1673.7	1590.97	212.64	202.129	2416.01	2296.59
372	2017/12	0	1	23	2	1	1	2	1	0	1	1	1	0	12	402	382.129	300	285.171	66	62.7376	0	0	0	0	0	0
373	2017/12	0	1	62	1	1	1	2	1	0	2	2	2	0	5	4071.18	3869.94	145	137.833	1836.9	1746.1	172.2	163.688	196.8	187.072	1690.28	1606.73
374	2017/12	0	2	56	1	1	1	2	1	0	1	1	1	0	22	12057.9	11461.9	3407	3238.59	1633	1552.28	638.3	606.749	1138.57	1082.29	4540.64	4316.2
375	2017/11	0	2	46	1	1	1	2	1	0	1	1	1	0	9	5863.73	5573.89	1323.6	1258.17	1496.9	1422.91	300.7	285.837	740.26	703.669	1650.27	1568.7
376	2017/12	0	2	69	1	1	1	2	1	0	1	1	1	0	14	7811.31	7425.2	2481.6	2358.94	1122	1066.54	741	704.373	1675.49	1592.67	1634.22	1553.44
377	2017/12	0	1	50	1	1	1	2	1	0	2	2	2	0	5	5048.06	4798.54	141.7	134.696	1836.9	1746.1	190.2	180.798	196.8	187.072	1992.46	1893.97
378	2017/12	0	2	62	1	1	1	2	1	0	1	1	1	0	10	6960.76	6616.69	2108.3	2004.09	725.4	689.544	625.5	594.582	803.27	763.565	2255.09	2143.62
379	2017/12	0	2	72	1	1	1	2	1	0	1	1	1	0	10	6309.12	5997.26	1896.1	1802.38	1080.9	1027.47	611.8	581.559	1143.37	1086.85	1328.95	1263.26
380	2017/12	0	1	45	1	1	1	2	1	0	1	1	1	0	10	4213.82	4005.53	1007.5	957.7	788.4	749.43	462.3	439.449	356.18	338.574	1519.44	1444.33
381	2017/12	0	2	66	2	1	1	2	1	0	1	1	1	0	9	3804.6	3616.54	225	213.878	1673.3	1590.59	670	636.882	447.89	425.751	687.41	653.432
382	2017/12	0	1	47	1	1	1	2	1	0	1	1	1	0	20	6472.83	6152.88	2820.1	2680.7	1025	974.335	298.2	283.46	867.53	824.648	1353	1286.12
383	2017/11	0	2	51	1	1	1	2	1	0	2	2	2	0	11	4872.55	4631.7	1249.6	1187.83	1440.7	1369.49	305.8	290.684	631.87	600.637	1143.58	1087.05
384	2017/12	0	1	43	1	1	1	2	1	0	1	1	1	0	15	7151.92	6798.4	2380.3	2262.64	821.9	781.274	598	568.441	543.11	516.264	2693.61	2560.47
385	2017/12	0	2	72	2	1	1	2	1	0	2	2	2	0	8	2736.99	2601.7	238.7	226.901	1081.4	1027.95	697.2	662.738	206.24	196.046	449.45	427.234
386	2017/10	0	1	63	1	1	1	2	1	0	1	1	1	0	18	8443.73	8026.36	2885.8	2743.16	976.4	928.137	511.6	486.312	1564.38	1487.05	2108.15	2003.94
387	2017/10	0	2	71	1	1	1	2	1	0	1	1	2	0	16	5970.89	5675.75	464	441.065	1618.4	1538.4	329.4	313.118	532.52	506.198	2708.17	2574.31
388	2017/10	0	2	88	1	1	1	2	1	0	2	2	2	0	8	5285.97	5024.69	731.9	695.722	1395.4	1326.43	580.6	551.901	461.83	439.002	2045.74	1944.62
389	2017/10	0	1	82	1	1	1	2	1	0	2	2	2	0	6	3836.38	3646.75	346.9	329.753	1415.8	1345.82	804.9	765.114	194.05	184.458	1012.73	962.671
390	2017/10	0	1	62	1	1	1	2	1	0	1	1	1	0	16	6994.99	6649.23	2260.6	2148.86	1001.4	951.901	670.6	637.452	1432.6	1361.79	1451.79	1380.03
391	2017/10	0	1	60	1	1	1	2	1	0	1	1	1	0	13	7576.41	7201.91	1932.8	1837.26	1161.8	1104.37	745.6	708.745	741.07	704.439	2435.14	2314.77
392	2017/10	0	1	49	1	1	1	2	1	0	1	1	1	0	9	4552.82	4327.78	244.5	232.414	1587.9	1509.41	1063.1	1010.55	127.28	120.989	1440.04	1368.86
393	2017/10	0	2	56	1	1	1	2	1	0	1	1	1	0	10	6009.06	5712.03	2000	1901.14	852.4	810.266	638.6	607.034	917.14	871.806	996.52	947.262
394	2017/10	0	1	62	1	1	1	2	1	0	1	1	1	0	8	4402.82	4185.19	192	182.51	2162.8	2055.89	664.2	631.369	421.7	400.856	900.12	855.627
395	2017/10	0	2	54	2	1	1	2	1	0	2	2	2	0	10	8327.81	7916.17	286	271.863	2332.4	2217.11	1522.4	1447.15	1060.12	1007.72	1616.89	1536.97
396	2017/10	0	2	68	2	1	1	2	1	0	1	1	1	0	22	10638.4	10112.6	4520.5	4297.05	951.4	904.373	785.2	746.388	2021.53	1921.61	2015.8	1916.16
397	2017/10	0	1	61	1	1	1	2	1	0	1	1	1	0	21	6535.36	6212.32	2455.7	2334.32	1042.9	991.35	356.8	339.163	662.8	630.038	1889.16	1795.78
398	2017/10	0	2	46	1	1	1	2	1	0	1	1	1	0	4	3087.09	2934.5	112.7	107.129	1415	1345.06	293.8	279.278	58.08	55.2091	525.51	499.534
399	2017/11	0	1	34	1	1	1	2	1	0	1	1	1	0	6	3269.86	3108.23	800.5	760.932	1000.4	950.951	296.4	281.749	409.32	389.087	515.24	489.772
400	2017/11	0	2	51	1	1	1	2	1	0	1	1	1	0	12	4807.78	4570.13	1872.2	1779.66	105.4	100.19	274.2	260.646	1417.33	1347.27	1042.65	991.112
401	2017/11	0	2	46	1	1	1	2	1	0	1	1	1	0	28	11055	10508.5	2788	2650.19	1243	1181.56	2540.7	2415.11	1901.63	1807.63	2407.64	2288.63
402	2017/11	0	1	34	2	1	1	2	1	0	1	1	2	0	4	2343.74	2227.89	84	79.8479	1252.4	1190.49	220.4	209.506	125.16	118.973	649.78	617.662
403	2017/11	0	1	82	1	1	1	2	1	0	2	2	2	0	9	4668.09	4437.35	290.6	276.236	1163.5	1105.99	1252.8	1190.87	139.63	132.728	1703.56	1619.35
404	2017/11	0	2	55	1	1	1	2	1	0	1	1	1	0	9	5513.04	5240.53	1577.3	1499.33	593.9	564.544	815.8	775.475	1233.31	1172.35	1022.73	972.177
405	2017/11	0	1	55	1	1	1	2	1	0	2	2	2	0	13	6948.02	6604.58	369.7	351.426	1916.9	1822.15	1243.3	1181.84	216	205.323	2453.12	2331.86
406	2017/11	0	2	46	1	1	1	2	1	0	1	1	1	0	17	5764.98	5480.02	425	403.992	1023.5	972.909	1291	1227.19	0	0	2884.48	2741.9
407	2017/11	0	2	65	1	1	1	2	1	0	1	1	1	0	11	6415.18	6098.08	1970.8	1873.38	966.9	919.106	328.4	312.167	1326.88	1261.29	1417.4	1347.34
408	2017/11	0	2	64	1	1	1	2	1	0	1	1	1	0	8	4265.06	4054.24	1590.6	1511.98	678	644.487	198.2	188.403	366.62	348.498	808.64	768.669
409	2017/11	0	1	73	1	1	1	2	1	0	2	2	2	0	7	4957.01	4711.99	269.7	256.369	1807.3	1717.97	753.8	716.54	833.92	792.7	1231.29	1170.43
410	2017/10	0	2	33	1	1	1	2	1	0	1	1	1	0	11	6494.41	6173.39	2071.3	1968.92	779.9	741.35	1585	1506.65	1027	976.236	760.21	722.633
411	2017/11	0	1	67	1	1	1	2	1	0	1	1	1	0	12	6739.69	6406.55	2334	2218.63	1021.4	970.913	1127.8	1072.05	862.2	819.582	1278.29	1215.1
412	2017/10	0	2	88	2	1	1	2	1	0	1	1	1	0	25	13107.8	12459.9	4517.1	4293.82	847.5	805.608	2562.3	2435.65	2423.76	2303.95	2201.13	2092.33
413	2017/11	0	2	46	2	1	1	2	1	0	1	1	1	0	21	9114.62	8664.09	1522.9	1447.62	1098.9	1044.58	1572.2	1494.49	990.03	941.093	3752.59	3567.1
414	2017/11	0	1	82	1	1	1	2	1	0	1	1	1	0	17	5736.73	5453.17	1883	1789.92	923.9	878.232	593	563.688	946.79	899.99	1273.04	1210.11
415	2017/11	0	1	63	1	1	1	2	1	0	1	1	1	0	10	5524.73	5251.64	775.7	737.357	1332.4	1266.54	1203.4	1143.92	817.31	776.911	1283.92	1220.46
416	2017/11	0	2	64	1	1	1	2	1	0	1	1	1	0	15	11459.6	10893.2	435	413.498	1340.9	1274.62	2804.1	2665.49	248.31	236.036	6506.32	6184.71
417	2017/11	0	1	47	1	1	1	2	1	0	2	2	2	0	2	2239.28	2128.59	58	55.1331	1588.4	1509.89	80.6	76.616	65.6	62.3574	430.68	409.392
418	2017/11	0	2	79	2	1	1	2	1	0	1	1	1	0	8	5045.4	4796.01	676.6	643.156	1473.4	1400.57	749.2	712.167	567.81	539.743	1509.39	1434.78
419	2017/11	0	1	53	1	1	1	2	1	0	1	1	1	0	6	4715.18	4482.11	495.1	470.627	1234.4	1173.38	570.2	542.015	1098.92	1044.6	1263.56	1201.1
420	2017/11	0	2	66	1	1	1	2	1	0	1	1	1	0	12	7115.54	6763.82	2325.2	2210.27	887	843.156	445.9	423.859	1917.85	1823.05	1306.59	1242.01
421	2017/11	0	1	31	1	1	1	2	1	0	1	1	1	0	10	1763.36	1676.2	357	339.354	1222	1161.6	20	19.0114	134.36	127.719	0	0
422	2017/11	0	2	47	1	1	1	2	1	0	2	2	2	0	11	6122.25	5819.63	1266	1203.42	2311.4	2197.15	646.8	614.829	642.06	610.323	1003.99	954.363
423	2017/11	0	1	48	1	1	1	2	1	0	1	1	1	0	6	4176.63	3970.18	126	119.772	1106.4	1051.71	937.4	891.065	0	0	1953.83	1857.25
424	2017/11	0	2	39	1	1	1	2	1	0	1	1	1	0	10	6268.44	5958.59	2090.3	1986.98	1106.4	1051.71	304.8	289.734	1427.66	1357.09	1142.28	1085.82
425	2017/10	0	1	55	1	1	1	2	1	0	2	2	2	0	10	5508.22	5235.95	257	244.297	1463	1390.68	1175	1116.92	482.98	459.106	2023.24	1923.23
426	2017/11	0	1	69	1	1	1	2	1	0	1	1	1	0	16	9765.46	9282.76	661.6	628.897	1841.4	1750.38	1998.4	1899.62	1059.98	1007.59	3367.08	3200.65
427	2017/10	0	2	60	1	1	1	2	1	0	1	1	1	0	17	9609.96	9134.94	2859.5	2718.16	909.9	864.924	1651.6	1569.96	1340.21	1273.96	2444.75	2323.91
428	2017/11	0	2	55	1	1	1	2	1	0	2	2	2	0	16	6361.44	6047	1269.5	1206.75	1734.2	1648.48	159	151.141	703.33	668.565	2340.41	2224.72
429	2017/11	0	1	67	1	1	1	2	1	0	1	1	1	0	10	4374.81	4158.56	1657.1	1575.19	757	719.582	287.4	273.194	631.18	599.981	948.13	901.264
430	2017/11	0	1	58	1	1	1	2	1	0	2	2	2	0	23	52523.7	49927.5	1211.8	1151.9	4949.3	4704.66	3496.7	3323.86	1196.9	1137.74	9062.49	8614.53
431	2017/11	0	1	87	1	1	1	2	1	0	1	1	1	0	21	12900.1	12262.4	609	578.897	1267.9	1205.23	3563.1	3386.98	2397.59	2279.08	4322.2	4108.56
432	2017/11	0	2	46	1	1	1	2	1	0	1	1	1	0	16	7095.67	6744.93	2528.9	2403.9	937.4	891.065	420	399.24	1564.91	1487.56	1353.46	1286.56
433	2017/11	0	2	70	1	1	1	2	1	0	1	1	1	0	20	43311.5	41170.6	921.44	875.894	3749.6	3564.26	3313.4	3149.62	958.84	911.445	6231.73	5923.7
434	2017/10	0	2	45	1	1	1	2	1	0	1	1	1	0	10	5620.54	5342.72	1179.2	1120.91	1093.4	1039.35	636.2	604.753	1020.64	970.19	1597.1	1518.16
435	2017/11	0	2	51	1	1	1	2	1	0	2	2	2	0	15	9416.08	8950.65	501.2	476.426	2283.9	2171.01	1878.2	1785.36	464.16	441.217	3508.62	3335.19
436	2017/12	0	2	62	1	1	1	2	1	0	1	1	1	0	4	2586.48	2458.63	340.4	323.574	1005.4	955.703	248	235.741	275.34	261.73	685.34	651.464
437	2017/12	0	1	73	1	1	1	2	1	0	1	1	1	0	7	4630.31	4401.44	525.7	499.715	1759.5	1672.53	509.2	484.03	258.15	245.39	1507.76	1433.23
438	2017/12	0	1	63	1	1	1	2	1	0	1	1	1	0	5	3247.9	3087.36	145	137.833	1148.9	1092.11	759.6	722.053	0	0	1159.4	1102.09
439	2017/12	0	1	60	1	1	1	2	1	0	1	1	1	0	9	4338.06	4123.63	1179.8	1121.48	921.9	876.331	245.2	233.08	537	510.456	1312.56	1247.68
440	2017/12	0	2	57	2	1	1	2	1	0	1	1	1	0	7	3997.46	3799.87	645.1	613.213	1421.5	1351.24	408.8	388.593	217.52	206.768	1238.54	1177.32
441	2017/12	0	2	70	1	1	1	2	1	0	1	1	1	0	10	4557.27	4332.01	1062.1	1009.6	774.4	736.122	442.3	420.437	904.85	860.124	1228.62	1167.89
442	2017/12	0	1	45	1	1	1	2	1	0	1	1	1	0	10	4581.6	4355.13	266.2	253.042	1288.4	1224.71	1284.9	1221.39	334.6	318.061	1332.5	1266.63
443	2017/12	0	2	60	1	1	1	2	1	0	1	1	1	0	42	42199.7	40113.8	2061	1959.13	4538.4	4314.07	4972.8	4727	480.47	456.721	7284.83	6924.74
444	2018/01	0	1	71	1	1	1	2	1	0	1	1	1	0	14	9333.8	8215.22	1009	888.079	1407.7	1239	3196	2812.98	913.7	804.2	2777.4	2444.55
445	2018/02	0	2	70	1	1	1	2	1	0	1	1	1	0	18	9773.28	8602.03	771	678.602	2991.9	2633.34	2997.5	2638.27	528.76	465.392	2466.12	2170.57
446	2018/03	0	1	66	2	1	1	2	1	0	1	1	1	0	14	8366.36	7363.72	603	530.735	1657.7	1459.04	2952	2598.23	859.08	756.126	2285.58	2011.67
447	2018/02	0	2	48	1	1	1	2	1	0	2	2	2	0	16	21512.9	18934.8	922.5	811.946	3416.1	3006.71	3067.7	2700.06	1125.52	990.635	4156.09	3658.01
448	2018/02	0	1	42	1	1	1	2	1	0	2	2	2	0	3	2964.45	2609.18	357.5	314.656	2080.9	1831.52	168	147.866	118.49	104.29	239.56	210.851
449	2018/01	0	2	75	1	1	1	2	1	0	1	1	1	0	5	4327.68	3809.04	295	259.647	1158.6	1019.75	807	710.287	190.12	167.336	1876.96	1652.02
450	2018/01	0	2	65	1	1	1	2	1	0	2	2	2	0	7	5433.1	4781.98	341.5	300.574	1568.3	1380.35	1030.5	907.003	580.69	511.099	1912.11	1682.96
451	2018/01	0	1	83	1	1	1	2	1	0	1	1	1	0	13	10087	8878.19	743	653.957	3181.6	2800.31	2719	2393.15	901.32	793.304	2079.13	1829.96
452	2018/02	0	2	59	1	1	1	2	1	0	1	1	1	0	4	3914.34	3445.24	259.5	228.401	1996.7	1757.41	667	587.065	13.95	12.2782	977.19	860.081
453	2018/03	0	2	67	1	1	1	2	1	0	1	1	1	0	12	6525.16	5743.17	519	456.802	1063.3	935.872	1215	1069.39	862.56	759.189	2847.3	2506.07
454	2018/02	0	2	53	2	1	1	2	1	0	1	1	1	0	9	7135.41	6280.29	393	345.902	2397.2	2109.91	1896	1668.78	367.1	323.106	2064.11	1816.74
455	2018/02	0	1	71	1	1	1	2	1	0	1	1	1	0	8	6132.96	5397.97	568	499.93	1327.7	1168.59	2350	2068.37	358.46	315.501	1513.8	1332.38
456	2018/03	0	2	49	1	1	1	2	1	0	2	2	2	0	13	7396.72	6510.28	585	514.892	2015.8	1774.22	2776	2443.32	178.46	157.073	1832.46	1612.85
457	2018/01	0	1	53	1	1	1	2	1	0	2	2	2	0	7	4980.78	4383.87	322	283.411	1803.8	1587.63	1023	900.401	186	163.709	1645.98	1448.72
458	2017/12	0	2	65	1	1	1	2	1	0	2	2	2	0	12	7964.4	7570.72	645	613.118	1597.9	1518.92	1651.9	1570.25	119.93	114.002	3894.67	3702.16
459	2018/01	0	1	63	1	1	1	2	1	0	1	1	1	0	11	6307.77	5551.83	631	555.38	1521.7	1339.34	2128	1872.98	257.41	226.561	1754.66	1544.38
460	2018/03	0	1	52	1	1	1	2	1	0	1	1	1	0	13	8613.25	7581.02	561	493.768	2599.4	2287.88	3131	2755.77	814.09	716.528	1471.76	1295.38
461	2018/06	0	1	59	1	1	2	2	1	0	1	1	1	0	17	7817.59	6880.71	1276	1123.08	1642.7	1445.84	2936	2584.14	622.09	547.537	1148.8	1011.13
462	2018/03	0	2	52	1	1	1	2	1	0	1	1	1	0	18	9501.56	8362.87	1443	1270.07	1485.7	1307.65	4143	3646.49	892.62	785.646	1537.24	1353.01
463	2018/03	0	2	63	1	1	1	2	1	0	1	1	1	0	13	7602.12	6691.06	1163	1023.62	1551.2	1365.3	2463	2167.83	1111.8	978.559	1089.12	958.597
464	2018/03	0	2	79	1	1	2	2	1	0	1	1	1	0	8	5224.73	4598.59	383	337.1	2431.4	2140.02	1169	1028.9	38.78	34.1325	1202.55	1058.43
465	2018/04	0	2	60	1	1	1	2	1	0	1	1	1	0	9	6068.9	5341.59	519	456.802	905.3	796.807	2679	2357.94	1030.92	907.372	822.68	724.088
466	2018/03	0	1	72	1	1	1	2	1	0	1	1	1	0	13	7969.87	7014.74	561	493.768	2202.6	1938.64	1011.8	890.544	695.34	612.009	2256.13	1985.75
467	2018/03	0	2	66	1	1	1	2	1	0	2	2	1	0	10	6658.09	5860.17	460	404.873	3085.9	2716.08	1598.5	1406.93	305.03	268.475	1190.66	1047.97
468	2018/03	0	1	69	1	1	1	2	1	0	1	1	1	0	25	11749.2	10341.2	1415	1245.42	1046.7	921.261	5323	4685.08	1686.32	1484.23	2110.23	1857.34
469	2018/04	0	1	41	1	1	1	2	1	0	1	1	1	0	10	5635.45	4960.08	615	541.297	1501.4	1321.47	1677.5	1476.46	260.24	229.052	1581.31	1391.8
470	2018/03	0	1	55	1	1	1	2	1	0	2	2	2	0	19	50194.1	44178.7	1185.5	1043.43	4737.6	4169.84	3712	3267.15	1001.54	881.513	6786.43	5973.13
471	2018/03	0	2	35	1	1	1	2	1	0	1	1	1	0	19	9807.43	8632.09	1079	949.69	2797.8	2462.51	2486	2188.07	1707.91	1503.23	1688.72	1486.34
472	2018/04	0	1	66	1	1	1	2	1	0	1	1	1	0	12	5271.69	4639.92	567	499.049	1284.7	1130.74	1785	1571.08	87.12	76.6793	1547.87	1362.37
473	2018/03	0	1	72	2	1	1	2	1	0	1	1	1	0	18	7440.73	6549.02	1023	900.401	1034.4	910.435	2268.5	1996.64	747.8	658.182	2340.03	2059.6
474	2018/05	0	2	74	1	1	2	2	1	0	1	1	1	0	12	8062.6	7096.36	735	646.916	2181	1919.62	2050.5	1804.76	1136.5	1000.3	1932.6	1700.99
475	2018/03	0	1	83	2	1	1	2	1	0	2	2	2	0	10	5639.96	4964.05	619.5	545.258	1508.7	1327.89	1141	1004.26	463.79	408.208	1906.97	1678.43
476	2018/03	0	2	45	1	1	1	2	1	0	1	1	1	0	13	6999.49	6160.66	923	812.386	887.3	780.964	2921	2570.94	1246.97	1097.53	853.22	750.968
477	2018/04	0	2	31	1	1	1	2	2	0	2	2	2	0	10	3775.41	3322.96	583.5	513.572	1423.2	1252.64	1080.5	951.01	44.53	39.1934	643.68	566.54
478	2018/03	0	2	63	1	1	1	2	1	0	1	1	1	0	18	52203.9	45947.6	1336.2	1176.07	4401.2	3873.75	2010.8	1769.82	704.24	619.842	4972.74	4376.8
479	2018/04	0	1	69	1	1	1	2	1	0	1	1	1	0	16	8640.33	7604.85	911	801.824	1551.7	1365.74	1373	1208.46	1621.04	1426.77	3015.59	2654.19
480	2018/04	0	1	44	1	1	1	2	1	0	2	2	1	0	14	6901.81	6074.68	663.5	583.985	1983.9	1746.14	1849	1627.41	842.99	741.964	1562.42	1375.18
481	2018/04	0	2	45	2	1	1	2	1	0	1	1	1	0	20	38455	33846.5	1312.2	1154.94	3819.5	3361.76	3592.4	3161.88	265.79	233.937	5575.61	4907.42
482	2018/06	0	2	61	1	1	1	2	1	0	1	1	1	0	11	6549.62	5764.7	433	381.108	1922.7	1692.28	1142	1005.14	510.02	448.898	1869.9	1645.81
483	2018/05	0	2	69	1	1	1	2	1	0	2	2	1	0	11	7915.31	6966.72	458	403.112	3067.2	2699.62	1693	1490.11	625.13	550.213	2062.98	1815.75
484	2018/05	0	2	54	1	1	1	2	1	0	1	1	1	0	11	7620.91	6707.6	715	629.313	2504.2	2204.09	3212.5	2827.51	81.81	72.0057	1107.4	974.687
485	2018/05	0	1	71	1	1	1	2	1	0	1	1	1	0	12	6254.74	5505.16	735	646.916	2114.9	1861.45	2000	1760.32	322.81	284.124	1055.03	928.593
486	2018/05	0	2	49	1	1	1	2	1	0	1	1	1	0	17	10739.5	9452.47	976	859.034	2886.4	2540.49	3652	3214.34	695.76	612.379	2321.36	2043.16
487	2018/05	0	2	47	1	1	1	2	1	0	1	1	1	0	10	6177.32	5437.02	435	382.869	2274.2	2001.65	2340	2059.57	0	0	1128.12	992.924
488	2018/04	0	1	63	1	1	1	2	1	0	1	1	1	0	10	5923.5	5213.61	475	418.075	1862.4	1639.21	2591	2280.49	0	0	995.1	875.845
489	2018/05	0	2	60	1	1	1	2	1	0	2	2	2	0	4	4777.47	4204.93	203.5	179.112	2895	2548.06	672	591.466	0	0	1006.97	886.292
490	2018/04	0	2	34	1	1	1	2	1	0	1	1	1	0	13	7983.62	7026.84	617.5	543.497	2575.3	2266.67	2165	1905.54	87.12	76.6793	1893.7	1666.75
491	2018/05	0	1	70	1	1	1	2	1	0	1	2	2	0	8	4627.53	4072.96	383	337.1	1819.9	1601.8	1800	1584.28	33.39	29.3885	582.24	512.463
492	2018/05	0	2	23	2	1	1	2	1	0	1	1	1	0	15	4891.67	4305.44	849	747.254	1058.7	931.823	2444	2151.11	525.39	462.426	14.58	12.8327
493	2018/04	0	1	79	1	1	1	2	1	0	1	1	1	0	16	9331.03	8212.78	1436	1263.91	1231.1	1083.56	3287	2893.08	1173.17	1032.57	1979.76	1742.5
494	2018/05	0	2	66	1	1	1	2	1	0	1	1	1	0	7	4478.89	3942.13	337	296.613	2224.4	1957.82	862.5	759.136	38.18	33.6044	1016.81	894.953
495	2018/05	0	1	44	1	1	1	2	1	0	1	1	1	0	12	6180.64	5439.94	567	499.049	1763.9	1552.51	2552	2246.16	361.59	318.256	936.15	823.96
496	2018/04	0	2	73	1	1	1	2	1	0	1	1	1	0	6	4181.59	3680.46	291	256.126	2428.4	2137.38	853.5	751.215	0	0	608.69	535.743
497	2018/05	0	1	53	1	1	1	2	1	0	2	2	1	0	3	2880.57	2535.36	133.5	117.501	1779.4	1566.15	390.5	343.702	182.93	161.007	394.24	346.993
498	2018/05	0	2	47	1	1	1	2	1	0	1	1	1	0	10	8148.75	7172.19	563	495.529	3294.3	2899.5	3042	2677.44	679.75	598.287	569.7	501.426
499	2018/06	0	2	75	1	1	1	2	1	0	2	2	1	0	14	7896.89	6950.51	640	563.301	1591.6	1400.86	2026	1783.2	319.73	281.413	3301.56	2905.89
500	2018/05	0	1	52	1	1	1	2	2	0	2	2	2	0	10	5007.77	4407.63	479.5	422.036	1003.4	883.15	1464	1288.55	215.81	189.947	1830.06	1610.74
501	2018/04	0	2	67	1	1	1	2	1	0	1	1	1	0	9	4888.91	4303.01	393	345.902	2076.8	1827.91	916	806.224	693.82	610.671	800.29	704.381
502	2018/05	0	2	80	1	1	1	2	1	0	1	1	1	0	17	10939.1	9628.15	1276	1123.08	1888.7	1662.35	4230	3723.07	1336.11	1175.99	2096.31	1845.08
503	2018/06	0	1	52	2	1	1	2	1	0	1	1	1	0	20	13022.1	11461.5	1045	919.765	2720.9	2394.82	4596.5	4045.64	562.58	495.159	3785.16	3331.54
504	2018/05	0	2	75	2	1	1	2	1	0	1	1	1	0	11	3898.56	3431.35	610	536.896	162.6	143.114	2652	2334.18	323.1	284.379	150.86	132.781
505	2018/06	0	1	55	1	1	1	2	1	0	1	1	1	0	10	8139.45	7164	542	477.045	2341.8	2061.15	1521.5	1339.16	438.25	385.729	2632.9	2317.37
506	2018/05	0	1	80	1	1	1	2	1	0	1	1	1	0	17	10776.8	9485.3	961	845.832	2760.7	2429.85	5110.3	4497.87	1405.32	1236.9	539.5	474.845
507	2018/03	0	2	54	1	1	1	2	1	0	2	2	1	0	25	41461.8	36492.9	1291.8	1136.99	5196.5	4573.74	4941.2	4349.04	0.72	0.633714	7906.03	6958.55
508	2018/05	0	2	71	1	1	1	2	1	0	2	2	2	0	23	71843.5	63233.6	1775.3	1562.54	4907	4318.93	3122	2747.85	1027.91	904.723	6716.13	5911.25
509	2018/06	0	2	60	1	1	1	2	1	0	1	1	1	0	14	8615.96	7583.4	711	625.792	2415.9	2126.37	1329.5	1170.17	1404	1235.74	2083.56	1833.86
510	2018/03	0	2	53	1	1	1	2	1	0	1	1	1	0	19	10931.2	9621.18	1709	1504.19	971.3	854.897	4011	3530.31	1665.88	1466.24	2126.02	1871.23
511	2018/05	0	1	66	2	1	1	2	1	0	1	1	1	0	10	7516.45	6615.66	575	506.091	1457.8	1283.09	2632	2316.58	1494.18	1315.11	1357.47	1194.79
512	2018/05	0	2	60	2	1	1	2	1	0	1	1	1	0	12	4735.69	4168.15	687	604.668	979.8	862.379	866	762.217	856.82	754.137	1316.07	1158.35
513	2018/06	0	2	68	1	1	1	2	1	0	1	1	1	0	11	4735.19	4167.71	712	626.672	1440.1	1267.52	1634	1438.18	493.49	434.349	455.6	401
514	2018/06	0	2	57	1	1	1	2	1	0	1	1	1	0	9	4327.86	3809.2	397	349.423	1714.3	1508.85	1121	986.657	0	0	1095.56	964.266
515	2018/06	0	2	63	1	1	1	2	1	0	1	1	1	0	11	3906.2	3438.07	625	550.099	999.2	879.454	2114	1860.65	0	0	0	0
516	2018/06	0	2	42	1	1	1	2	1	0	2	2	2	0	7	4815.02	4237.98	297.5	261.847	1995	1755.91	1196	1052.67	0	0	1326.52	1167.55
517	2018/03	0	1	73	1	1	1	2	1	0	1	1	1	0	15	8192.72	7210.89	1170	1029.78	923.9	813.178	3174	2793.62	1466.22	1290.5	1234.6	1086.64
518	2018/06	0	1	56	1	1	1	2	1	0	1	1	1	0	14	2980.03	2622.9	760	668.92	930.4	818.899	953	838.79	327.94	288.639	8.69	7.64857
519	2018/06	0	2	31	1	1	1	2	2	0	2	2	2	0	7	2279.43	2006.26	411.5	362.185	731	643.395	420	369.666	84.78	74.6198	608.15	535.268
520	2018/05	0	2	81	1	1	1	2	1	0	1	1	1	0	14	7760.69	6830.63	793	697.965	1036.8	912.548	3161	2782.18	1256.14	1105.6	1483.75	1305.93
521	2018/06	0	2	69	1	1	1	2	1	0	1	1	1	0	6	3669.64	3229.86	259	227.961	2142.5	1885.74	516	454.161	257.17	226.35	494.97	435.652
522	2018/06	0	1	65	1	1	1	2	1	0	1	1	1	0	18	8450.56	7437.83	771	678.602	1508.4	1327.63	2955	2600.87	1235.62	1087.54	1335.54	1175.49
523	2018/05	0	2	47	1	1	1	2	1	0	1	1	1	0	7	3456.66	3042.41	337	296.613	2069.9	1821.84	456	401.352	0	0	593.76	522.602
524	2018/05	0	1	29	1	1	1	2	1	0	1	1	1	0	11	6279.54	5526.99	625	550.099	1439.1	1266.63	2841.5	2500.97	215.88	190.008	1158.06	1019.28
525	2018/05	0	1	50	1	1	1	2	1	0	1	1	1	0	15	6902.87	6075.61	707	622.272	1431.4	1259.86	2537.5	2233.4	526	462.963	1673.97	1473.36
526	2018/06	0	1	26	1	1	1	2	1	0	1	1	1	0	6	3653.66	3215.8	263	231.481	1261.3	1110.14	1165	1025.38	124.44	109.527	839.92	739.262
527	2018/06	0	1	47	1	1	1	2	1	0	2	2	1	0	16	5333.96	4694.73	683.5	601.588	1032.2	908.499	2644	2327.14	466.34	410.453	480.92	423.285
528	2018/06	0	2	62	1	1	1	2	1	0	1	1	1	0	12	6132.76	5397.8	675	594.106	873.8	769.082	2485	2187.19	778.63	685.317	1320.33	1162.1
529	2018/05	0	2	75	1	1	1	2	1	0	2	2	2	0	13	7424.62	6534.84	747.5	657.918	1274.9	1122.11	2433.5	2141.86	966.76	850.901	1974.96	1738.28
530	2018/05	0	1	78	1	1	1	2	1	0	1	1	1	0	13	7864.89	6922.34	537	472.645	1370	1205.82	2119	1865.05	1662.1	1462.91	2149.79	1892.15
531	2018/06	0	2	54	1	1	1	2	1	0	2	2	2	0	12	6848.75	6027.98	876	771.018	1527.7	1344.62	2026	1783.2	409.65	360.557	1985.4	1747.47
532	2018/05	0	1	68	1	1	1	2	1	0	1	1	1	0	14	7212.29	6347.95	603	530.735	3008.4	2647.87	1349	1187.33	244.89	215.542	1971	1734.79
533	2018/05	0	2	51	1	1	1	2	1	0	1	1	1	0	17	9192.04	8090.45	1270	1117.8	1610.2	1417.23	4210	3705.46	710.82	625.634	1391.02	1224.32
534	2018/06	0	2	63	1	1	1	2	1	0	1	1	1	0	12	9396.18	8270.12	1059	932.087	2937.2	2585.2	2555	2248.8	486.52	428.214	2079.46	1830.25
535	2018/05	0	2	44	1	1	1	2	1	0	1	1	1	0	9	6194.53	5452.16	569	500.81	1054.3	927.95	3208	2823.55	635.85	559.648	615.38	541.631
536	2018/05	0	1	78	1	1	1	2	1	0	1	1	1	0	9	4599.36	4048.16	406	357.344	1183.9	1042.02	1105.5	973.014	806.14	709.53	1088.82	958.333
537	2018/05	0	1	53	1	1	1	2	1	0	1	1	1	0	25	8327.68	7329.67	1514	1332.56	1470.3	1294.1	4750	4180.75	525.07	462.144	68.31	60.1236
538	2018/05	0	2	67	1	1	1	2	1	0	1	1	1	0	13	4499.3	3960.09	722	635.474	1889.9	1663.41	580	510.491	211.68	186.312	1095.72	964.406
539	2018/05	0	1	51	1	1	1	2	1	0	2	2	1	0	28	48917.4	43055	1708.5	1503.75	2750.5	2420.87	4899.2	4312.07	200.89	176.815	6185.79	5444.47
540	2018/05	0	2	73	1	1	1	2	1	0	1	1	1	0	14	8920.65	7851.58	535	470.884	1731.1	1523.64	4100.5	3609.09	1218.38	1072.37	1223.67	1077.02
541	2018/05	0	2	69	1	1	1	2	2	0	2	2	2	0	9	5514.01	4853.2	397.5	349.863	2221.4	1955.18	1377	1211.98	196.95	173.347	1303.16	1146.99
542	2018/05	0	2	64	1	1	1	2	1	0	1	1	1	0	20	13833.2	12175.4	1654	1455.78	2792.3	2457.66	4816	4238.84	2559.37	2252.65	2011.55	1770.48
543	2018/05	0	1	69	1	1	1	2	1	0	2	2	2	0	13	7540.66	6636.97	743	653.957	2599.4	2287.88	1608	1415.29	57.66	50.7499	2514.6	2213.24
544	2018/05	0	1	65	1	1	1	2	1	0	1	1	1	0	19	42576.9	37474.4	1659.4	1460.53	4117.5	3624.05	2448.1	2154.71	297.39	261.75	5210.22	4585.82
545	2018/05	0	2	51	1	1	1	2	1	0	2	2	2	0	15	12279.6	10808	849	747.254	4801.4	4225.99	3496	3077.03	436.2	383.925	2673.04	2352.7
546	2018/05	0	2	30	1	1	1	2	1	0	1	1	1	0	6	4049.36	3564.08	267	235.002	1428.4	1257.22	995.5	876.197	50.08	44.0783	1290.38	1135.74
547	2018/05	0	1	58	2	1	1	2	1	0	2	2	2	0	22	67492.4	59404	2252	1982.12	5623.1	4949.21	4371.2	3847.35	41.93	36.905	8824.68	7767.11
548	2018/05	0	2	78	2	1	1	2	1	1	1	1	1	1	15	7896.08	6949.8	645	567.702	2082.8	1833.19	1588.5	1398.13	801	705.006	2751.78	2422
549	2018/05	0	2	45	1	1	1	2	1	0	1	1	1	0	13	6268.47	5517.24	667	587.065	1895.7	1668.51	1656.5	1457.98	74.81	65.8446	1974.46	1737.84
550	2018/05	0	2	73	1	1	1	2	1	0	1	1	1	0	15	9005.01	7925.83	849	747.254	995.3	876.021	3800	3344.6	1651.22	1453.33	1709.49	1504.62
551	2018/05	0	1	52	1	1	1	2	1	0	1	1	1	0	10	5148.74	4531.7	554	487.607	2204.1	1939.96	684	602.028	843.15	742.105	863.49	760.007
552	2018/05	0	1	46	1	1	1	2	1	0	1	1	1	0	3	3049.24	2683.81	141	124.102	2571.4	2263.24	208	183.073	0	0	128.84	113.4
553	2018/05	0	2	64	1	1	1	2	1	0	1	1	1	0	7	4410.39	3881.84	389	342.381	1283.8	1129.95	1827	1608.05	145.43	128.001	741.16	652.338
554	2018/05	0	2	55	1	1	1	2	1	0	2	2	2	0	10	5048.38	4443.37	569	500.81	1472.9	1296.38	2077	1828.09	389.11	342.478	528.37	465.049
555	2018/06	0	1	72	1	1	1	2	1	0	2	2	2	0	13	8008.58	7048.81	589.5	518.853	2482	2184.55	2196	1932.83	0	0	2741.08	2412.58
556	2018/05	0	1	39	2	1	1	2	1	0	1	1	1	0	5	2851.14	2509.45	274	241.163	629.3	553.883	1024	901.282	379.56	334.073	432.28	380.475
557	2018/05	0	1	44	1	1	1	2	1	0	1	1	1	0	6	3917.17	3447.73	429	377.588	2032.7	1789.1	804	707.647	235.96	207.682	415.51	365.714
558	2018/05	0	1	77	1	1	1	2	1	0	1	1	1	0	9	5512.1	4851.52	507	446.24	1456.3	1281.77	2064	1816.65	717.28	631.32	767.52	675.539
559	2018/05	0	2	59	2	1	1	2	1	0	1	1	1	0	10	6801.66	5986.53	959	844.071	1900.3	1672.56	1945	1711.91	856.45	753.811	1140.91	1004.18
560	2018/03	0	2	26	1	1	1	2	1	0	1	1	1	0	8	2750.06	2420.49	159	139.945	1789	1574.6	580	510.491	222.06	195.448	0	0
561	2018/03	0	2	76	1	1	1	2	1	0	1	1	1	0	13	7323.32	6445.68	781.5	687.843	1706.2	1501.73	2025	1782.32	247.59	217.918	2563.03	2255.87
562	2018/03	0	1	64	1	1	1	2	1	0	1	1	1	0	12	6971.28	6135.83	649	571.222	1699.7	1496	2288	2013.8	1367.94	1204	966.64	850.796
563	2018/03	0	1	80	1	1	1	2	1	0	1	1	1	0	7	6344.19	5583.89	407	358.224	2739.2	2410.93	1371	1206.7	691.54	608.664	1117.45	983.532
564	2018/05	0	2	60	1	1	2	2	1	0	1	1	1	0	10	3361.64	2958.77	548	482.326	402.7	354.44	1822	1603.65	148.56	130.756	440.38	387.604
565	2018/03	0	1	47	1	1	1	2	1	0	2	2	2	0	14	9174.37	8074.89	607.5	534.696	3242	2853.47	1215	1069.39	734.31	646.309	2730.56	2403.32
566	2018/05	0	2	60	1	1	1	2	1	0	1	1	1	0	12	7829.15	6890.89	503	442.719	2810	2473.24	1901	1673.18	919.16	809.006	1677.99	1476.9
567	2018/03	0	1	77	1	1	1	2	1	0	1	1	1	0	8	6421.16	5651.63	463	407.513	908.8	799.887	1727	1520.03	1068.78	940.695	2085.58	1835.64
568	2018/04	0	2	86	1	1	1	2	1	0	1	2	1	0	4	3461.74	3046.88	199	175.151	2012.9	1771.67	707.5	622.712	44.99	39.5983	488.35	429.825
569	2018/04	0	1	36	1	1	1	2	1	0	1	1	1	0	18	8235.08	7248.17	1128	992.818	982.3	864.579	3351	2949.41	937.65	825.28	1836.13	1616.08
570	2018/04	0	1	59	1	1	1	2	1	0	1	1	1	0	9	7133.32	6278.45	684	602.028	1096.3	964.917	2677	2356.18	1042.28	917.371	1633.74	1437.95
571	2018/04	0	2	62	1	1	1	2	1	0	1	1	1	0	10	6776.32	5964.23	785	690.924	837.7	737.308	2975	2618.47	1203.74	1059.48	974.88	858.048
572	2018/04	0	1	46	1	1	1	2	1	0	1	1	1	0	20	41597.4	36612.3	1224.9	1078.11	2459.4	2164.66	3159.5	2780.86	244.56	215.251	5242.55	4614.27
573	2018/04	0	2	52	2	1	1	2	1	0	2	2	1	0	8	5645.18	4968.65	499.5	439.639	2029.2	1786.02	1390	1223.42	135.45	119.217	1591.03	1400.36
574	2018/04	0	1	51	1	1	1	2	1	0	2	2	1	0	7	3831.64	3372.45	341.5	300.574	1268.2	1116.22	834	734.052	133.59	117.58	1254.35	1104.03
575	2018/05	0	2	67	1	1	1	2	1	0	1	1	1	0	7	3182.47	2801.08	337	296.613	1090.9	960.164	844.5	743.293	220.71	194.26	689.36	606.746
576	2018/05	0	2	54	1	1	1	2	1	0	1	1	1	0	8	6372.98	5609.23	868	763.977	1862.3	1639.12	1712	1506.83	577.07	507.913	1087.61	957.268
577	2018/05	0	1	46	1	1	1	2	1	0	1	1	1	0	17	9659.54	8501.92	2116	1862.41	1479.8	1302.46	3131	2755.77	1356.61	1194.03	1576.13	1387.24
578	2018/04	0	2	73	1	1	1	2	1	0	1	1	1	0	14	9835.18	8656.51	1009	888.079	993.7	874.613	4659	4100.65	1894.23	1667.22	1279.25	1125.94
579	2018/04	0	1	54	1	1	1	2	1	0	1	1	1	0	9	4304.57	3788.7	429	377.588	1079.3	949.954	1250.5	1100.64	398.83	351.033	1146.94	1009.49
580	2018/05	0	2	48	1	1	1	2	1	0	1	1	1	0	18	9469.42	8334.58	771	678.602	1969.4	1733.38	2577	2268.17	1901.76	1673.85	1943.26	1710.38
581	2018/04	0	2	61	1	1	1	2	1	1	1	1	1	1	25	73071.5	64314.4	1446.3	1272.97	4122.3	3628.27	3939.8	3467.65	824.87	726.016	5584.12	4914.91
582	2018/04	0	2	71	1	1	1	2	1	0	1	1	1	0	12	7556.26	6650.7	672	591.466	1316.8	1158.99	2612	2298.97	1483.44	1305.66	1424.02	1253.36
583	2018/04	0	1	51	2	1	1	2	1	0	1	1	1	0	14	9269.18	8158.34	591	520.173	2729.5	2402.39	1609.5	1416.61	1264.2	1112.7	3074.98	2706.47
584	2018/04	0	1	76	1	1	1	2	1	0	2	2	2	0	6	4165.91	3666.66	295.5	260.087	1090.9	960.164	1282	1128.36	753.32	663.04	744.19	655.005
585	2018/04	0	2	78	1	1	1	2	1	0	1	1	1	0	7	6019.84	5298.41	341.5	300.574	2470.5	2174.43	1398	1230.46	0	0	1809.84	1592.94
586	2018/04	0	1	55	1	1	1	2	1	0	1	1	1	0	13	4474.1	3937.91	743	653.957	1323.7	1165.06	1851	1629.17	190.4	167.582	0	0
587	2018/05	0	2	65	1	1	1	2	1	0	2	2	1	0	20	50925.4	44822.4	1299.9	1144.12	5871.9	5168.2	3609	3176.49	986.29	868.091	5056.61	4450.61
588	2018/04	0	2	57	1	1	1	2	1	0	1	1	1	0	9	6457.93	5684	939	826.468	1342.8	1181.88	2391	2104.46	790.71	695.95	994.42	875.246
589	2018/05	0	1	75	1	1	1	2	1	0	2	1	1	0	33	16408.9	14442.4	1450	1276.23	2976.9	2620.14	7746	6817.7	609.15	536.148	3599.82	3168.41
590	2018/04	0	1	76	1	1	1	2	1	0	1	1	1	0	13	7079.18	6230.79	561	493.768	1943.1	1710.23	1187	1044.75	640.43	563.679	2720.65	2394.6
591	2018/04	0	1	52	1	1	1	2	2	0	2	2	2	0	6	4969.4	4373.86	379.5	334.02	1464.4	1288.9	866.5	762.657	247.59	217.918	1413.41	1244.02
592	2018/05	0	2	58	1	1	1	2	1	0	1	1	1	0	22	12444.4	10953	1451	1277.11	1838.3	1617.99	5458	4803.9	2366.19	2082.62	1330.86	1171.37
593	2018/04	0	2	47	1	1	1	2	1	0	1	1	1	0	15	7003.59	6164.26	1260	1109	735.7	647.532	3160	2781.3	752.9	662.671	911.99	802.695
594	2018/04	0	2	79	1	1	1	2	1	0	1	1	1	0	7	4165.57	3666.36	392	345.022	98	86.2555	1189	1046.51	1409.82	1240.86	1064.75	937.148
595	2018/04	0	2	44	1	1	1	2	1	0	1	1	1	0	10	7201.94	6338.84	890	783.34	1643.7	1446.72	3093	2722.33	829.84	730.39	745.4	656.07
596	2018/04	0	2	68	1	1	1	2	1	0	1	1	1	0	11	8243.64	7255.7	473	416.315	2279.1	2005.97	2029	1785.84	1248.64	1099	2195.9	1932.74
597	2018/04	0	1	69	1	1	1	2	1	0	1	1	1	0	12	8048.13	7083.62	864	760.456	1498.6	1319	3352	2950.29	1381	1215.5	952.53	838.377
598	2018/04	0	2	63	1	1	1	2	1	0	1	1	1	0	12	7164.36	6305.77	546	480.566	1152.1	1014.03	2834	2494.37	848.73	747.016	1783.53	1569.79
599	2018/04	0	2	45	1	1	1	2	1	0	1	1	1	0	26	12687.6	11167.1	2095	1843.93	1545.3	1360.11	3501	3081.43	1923.1	1692.63	3063.16	2696.06
600	2018/04	0	1	51	1	1	1	2	1	0	1	1	1	0	12	6529.01	5746.56	687	604.668	2957.2	2602.8	1378	1212.86	0	0	1506.81	1326.23
601	2018/05	0	2	42	1	1	1	2	1	0	1	1	1	0	14	6910.51	6082.34	799	703.246	1755	1544.68	1569	1380.97	1108.54	975.69	1660.97	1461.92
602	2018/04	0	2	70	2	1	1	2	1	0	1	1	1	0	7	4172.83	3672.75	617	543.057	1322.3	1163.83	884	778.059	579.26	509.84	755.27	664.757
603	2018/05	0	1	69	1	1	1	2	1	0	1	1	1	0	12	7212.46	6348.1	777	683.883	1562.2	1374.98	2589	2278.73	762.39	671.023	1394.87	1227.71
604	2018/04	0	1	72	1	1	1	2	1	0	2	2	1	0	7	5602.07	4930.71	333.5	293.533	2053	1806.96	1067	939.128	1185.75	1043.65	962.82	847.433
605	2018/04	0	1	65	1	1	1	2	1	0	2	2	1	0	3	3034.52	2670.86	157.5	138.625	1790.4	1575.83	385.5	339.301	87.44	76.961	613.68	540.135
606	2018/04	0	2	40	1	1	1	2	1	0	1	1	1	0	23	8989.2	7911.91	1618	1424.1	1447.3	1273.85	3334.5	2934.89	1299.78	1144.01	949.62	835.815
607	2018/04	0	1	52	1	1	1	2	1	0	1	1	1	0	20	6857.04	6035.28	1135	998.979	1366.8	1203	2128	1872.98	310.19	273.016	1899.05	1671.46
608	2018/04	0	2	80	1	1	1	2	1	0	1	1	1	0	9	6450.48	5677.44	519	456.802	3351.3	2949.67	766	674.201	132.2	116.357	1681.98	1480.41
609	2018/04	0	1	47	1	1	1	2	1	0	1	1	1	0	11	6538.45	5754.87	832	732.291	942.2	829.285	2713	2387.87	1173.29	1032.68	844.96	743.698
610	2018/04	0	2	68	1	1	1	2	1	0	1	1	1	0	15	9476.16	8340.52	637	560.66	1205.8	1061.29	3022.5	2660.28	1520.58	1338.35	3054.28	2688.25
611	2018/04	0	2	72	1	1	1	2	1	0	1	1	1	0	8	7043.07	6199.01	343	301.894	2663.2	2344.04	1629	1433.78	1205.34	1060.89	1169.53	1029.37
612	2018/04	0	2	45	1	1	1	2	1	0	1	1	1	0	16	6303.14	5547.76	849.5	747.694	2347.1	2065.82	1374	1209.34	632.38	556.594	1075.21	946.354
613	2018/05	0	1	62	1	1	1	2	1	0	1	1	1	0	7	5228.68	4602.06	337	296.613	2352.4	2070.48	1090	959.372	199.26	175.38	1232.02	1084.37
614	2018/04	0	2	53	1	1	1	2	2	0	1	1	1	0	15	11129.1	9795.37	1033	909.203	4303.7	3787.93	2018	1776.16	1352.52	1190.43	2385.89	2099.96
615	2018/04	0	2	42	1	1	1	2	1	0	1	1	1	0	8	5184.04	4562.77	463	407.513	1618.3	1424.36	1896	1668.78	609	536.016	597.74	526.105
616	2018/06	0	1	46	1	1	1	2	1	0	1	1	1	0	9	3829.32	3370.41	513	451.521	450.3	396.335	1410	1241.02	597.1	525.542	849.92	748.064
617	2018/06	0	2	56	1	1	1	2	1	0	2	2	1	0	3	1408.11	1239.36	187.5	165.03	49	43.1277	342	301.014	147.35	129.691	658.26	579.373
618	2018/06	0	1	24	2	1	1	2	1	0	2	2	2	0	8	4319.6	3801.93	351	308.935	1428.8	1257.57	1194.5	1051.35	43.92	38.6565	1283.38	1129.58
619	2018/06	0	1	60	2	1	1	2	1	0	2	2	2	0	6	4242.13	3733.74	295.5	260.087	1713	1507.71	360	316.857	103.68	91.2548	1769.95	1557.84
620	2018/06	0	2	31	1	1	1	2	1	0	1	1	1	0	7	3303.08	2907.23	386	339.741	723.7	636.97	1435	1263.03	268.47	236.296	480.91	423.277
621	2018/06	0	2	64	1	1	1	2	1	0	1	1	1	0	2	2217.28	1951.56	103.5	91.0963	1230.9	1083.39	400.5	352.503	89.06	78.3868	388.32	341.783
622	2018/06	0	1	37	2	1	1	2	1	0	1	1	1	0	9	5630.88	4956.06	513	451.521	1680	1478.66	2464	2168.71	375.46	330.464	598.42	526.704
623	2018/06	0	1	50	1	1	1	2	1	0	1	1	1	0	6	3687.88	3245.92	271.5	238.963	2045.7	1800.54	616.5	542.617	89.06	78.3868	665.12	585.411
624	2018/06	0	2	64	1	1	1	2	1	0	1	1	1	0	5	4409.27	3880.85	499	439.199	1343.2	1182.23	1280	1126.6	294.17	258.916	992.9	873.909
625	2018/06	0	1	73	1	1	1	2	2	0	2	2	2	0	9	4713.61	4148.72	397.5	349.863	2374.9	2090.29	448	394.311	89.06	78.3868	1404.15	1235.87
626	2018/06	0	2	75	1	1	1	2	1	0	1	1	1	0	9	7272.98	6401.37	711	625.792	1687.8	1485.53	3106	2733.77	237.71	209.222	1530.47	1347.05
627	2018/06	0	2	51	1	1	1	2	1	0	1	1	1	0	7	5945.72	5233.17	281	247.324	2221.1	1954.92	1301	1145.09	722.5	635.914	1420.12	1249.93
628	2018/06	0	1	47	1	1	1	2	1	0	2	2	1	0	11	5168.4	4549.01	625	550.099	1749.7	1540.01	889	782.46	549.93	484.025	1336.77	1176.57
629	2018/09	0	2	59	1	1	1	2	1	0	1	1	1	0	8	5773.42	5081.52	457	402.232	1410.1	1241.11	2289	2014.68	713.86	628.309	764.46	672.845
630	2018/06	0	2	36	1	1	1	1	1	0	1	1	1	0	15	7955.26	7001.88	1260	1109	753.1	662.847	3804	3348.12	532.8	468.948	1493.36	1314.39
631	2018/07	0	2	87	1	1	1	2	2	0	1	1	1	0	12	8074.28	7106.64	567	499.049	2945.2	2592.24	2123	1868.57	28.67	25.2341	2410.41	2121.54
632	2018/06	0	2	64	1	1	1	2	1	0	2	2	2	0	29	12008.7	10569.6	1233	1085.23	2493.2	2194.41	3285.2	2891.49	609.66	536.597	4339.47	3819.42
633	2018/06	0	1	67	1	1	1	2	1	0	1	1	1	0	7	5704	5020.42	309	271.969	2228.8	1961.7	1199.5	1055.75	875.52	770.596	1091.18	960.411
634	2018/06	0	1	42	1	1	1	2	1	0	1	1	1	0	11	5636.18	4960.73	1027	903.922	1556.4	1369.88	2039	1794.64	126.06	110.953	878.72	773.412
635	2018/06	0	1	48	1	1	1	2	1	0	1	1	1	0	16	8295.7	7301.52	1250	1100.2	1366.1	1202.38	1645	1447.86	1199.02	1055.33	2826.58	2487.84
636	2018/07	0	1	77	1	1	1	2	1	0	1	1	1	0	9	7745.16	6816.96	393	345.902	2931.4	2580.09	1662.5	1463.26	1639.8	1443.28	1118.46	984.421
637	2018/06	0	1	52	1	1	1	2	1	0	1	1	1	0	4	2794.46	2459.57	199	175.151	1569.3	1381.23	701	616.991	0	0	325.16	286.192
638	2018/06	0	1	28	1	1	1	2	1	0	1	1	1	0	13	10148	8931.86	998	878.397	2166.3	1906.69	5126	4511.69	687.39	605.012	1170.33	1030.07
639	2018/07	0	1	59	1	1	1	1	1	0	1	1	1	0	8	5334.24	4694.97	667	587.065	1413.8	1244.37	2159	1900.26	281.58	247.835	812.86	715.445
640	2018/07	0	1	49	1	1	1	2	1	0	1	1	1	0	9	4793.17	4218.75	501	440.959	871.4	766.969	2168	1908.18	459.57	404.494	793.2	698.141
641	2018/06	0	2	58	1	1	1	2	1	0	1	2	1	0	8	6297.18	5542.51	439	386.389	1056.4	929.799	1874	1649.42	1275.23	1122.4	1652.55	1454.5
642	2018/06	0	1	50	1	1	1	2	1	0	2	2	2	0	20	54785.4	48219.8	1416.5	1246.74	4352.8	3831.15	3285.3	2891.58	357.77	314.894	8537.79	7514.6
643	2018/07	0	1	66	1	1	1	2	1	0	1	1	1	0	13	7172.86	6313.25	1157	1018.34	1542.8	1357.91	2701	2377.31	633.12	557.245	1138.94	1002.45
644	2018/07	0	1	46	1	1	1	2	1	0	1	1	1	0	8	3459.4	3044.82	383	337.1	1929.5	1698.26	338	297.493	410.97	361.718	397.93	350.241
645	2018/07	0	1	64	1	1	1	2	1	0	1	1	1	0	13	8839.34	7780.01	1151	1013.06	1774.3	1561.66	3061	2694.16	1529.87	1346.53	1203.37	1059.16
646	2018/07	0	2	77	1	1	1	2	1	0	1	1	1	0	14	7431.42	6540.82	670.5	590.146	2870.1	2526.14	1675.4	1474.62	380.2	334.636	1835.22	1615.28
647	2018/06	0	2	60	1	1	1	2	1	0	1	1	1	0	8	4588.65	4038.74	385	338.861	3000.9	2641.27	557.5	490.688	26.46	23.289	617.84	543.797
648	2018/06	0	1	66	1	1	1	2	1	0	1	1	1	0	5	3286.87	2892.96	295	259.647	1777.4	1564.39	694	610.829	165.67	145.816	354.8	312.28
649	2018/07	0	2	61	1	1	1	2	1	0	1	1	1	0	23	11471.3	10096.5	1795	1579.88	1732.8	1525.14	5094	4483.52	1637.03	1440.84	1212.43	1067.13
650	2018/06	0	2	68	1	1	1	2	2	0	1	1	1	0	15	10800.4	9506.03	1007	886.319	3294.2	2899.42	2390	2103.58	1667.4	1467.57	2429.77	2138.58
651	2018/07	0	1	63	1	1	1	2	1	0	1	1	1	0	11	6733.02	5926.12	625	550.099	1530.3	1346.91	2711	2386.11	868.93	764.795	885.79	779.635
652	2018/07	0	2	45	1	1	1	2	1	0	1	1	1	0	12	7335.76	6456.63	771	678.602	829.7	730.267	3920	3450.22	568.51	500.378	966.55	850.716
653	2018/06	0	2	63	1	1	1	2	1	0	1	1	1	0	16	10640.2	9365.05	875	770.138	1786.3	1572.23	3486	3068.23	2310.19	2033.33	2126.71	1871.84
654	2018/04	0	1	47	1	1	1	2	1	0	1	1	1	0	83	9851.09	8670.51	4533	3989.75	2287.3	2013.18	2011	1770	665.41	585.666	242.38	213.333
655	2018/07	0	1	67	1	1	1	2	1	0	1	1	1	0	18	9583.6	8435.08	1262.2	1110.94	3622.2	3188.11	1608	1415.29	785.69	691.531	2287.51	2013.37
656	2018/07	0	1	38	1	1	1	2	1	0	2	2	2	0	9	4960.69	4366.19	501	440.959	2872.5	2528.25	824	725.25	128.34	112.959	634.85	558.768
657	2018/07	0	1	24	1	1	1	2	1	0	1	1	1	0	17	10647.5	9371.51	1055.6	929.094	1792.7	1577.86	3228.7	2841.77	0	0	1542.53	1357.67
658	2018/08	0	1	63	1	1	1	2	1	0	1	1	1	0	17	9149.94	8053.39	1171	1030.66	1614.3	1420.84	3992	3513.59	1093.2	962.188	1231.44	1083.86
659	2018/07	0	2	41	1	1	1	2	1	0	1	1	1	0	12	6151.69	5414.46	675	594.106	1364.8	1201.24	2552	2246.16	783.28	689.41	664.61	584.962
660	2018/08	0	2	51	1	1	1	2	1	0	1	1	1	0	10	7177.96	6317.74	755	664.519	953.4	839.142	2661	2342.1	450.92	396.881	2336.64	2056.61
661	2018/07	0	2	47	1	1	2	2	1	0	1	1	1	0	16	8918.02	7849.26	1124	989.297	954.3	839.935	4136	3640.33	1419	1248.94	1284.72	1130.76
662	2018/08	0	2	71	1	1	1	2	1	0	2	2	2	0	8	4652.53	4094.96	345	303.654	1620.5	1426.3	877	771.898	640.28	563.547	1129.75	994.358
663	2018/08	0	1	50	1	1	1	2	1	0	1	1	1	0	16	10518.2	9257.67	1211	1065.87	3491.2	3072.81	2762	2431	448.03	394.337	2605.96	2293.66
664	2018/07	0	2	37	1	1	2	2	1	0	1	1	1	0	18	8438.17	7426.92	771	678.602	1631.8	1436.24	2882.5	2537.05	469.81	413.507	2683.06	2361.52
665	2018/07	0	2	72	1	1	1	2	1	0	1	1	1	0	16	8789.85	7736.45	989	870.476	1045.8	920.469	3401	2993.42	1752.57	1542.54	1433.48	1261.69
666	2018/08	0	2	33	1	1	1	2	1	0	1	1	1	0	24	10087	8878.12	1379	1213.74	1257.9	1107.15	4746	4177.23	1274.51	1121.77	1319.55	1161.41
667	2018/08	0	2	37	1	1	1	2	1	0	1	1	1	0	13	9804.59	8629.59	947	833.509	3587.7	3157.74	2255	1984.76	401.78	353.63	2586.11	2276.18
668	2018/08	0	1	71	1	1	1	2	1	0	1	1	1	0	6	4839.76	4259.75	243	213.878	2266.2	1994.61	1087	956.731	851.7	749.63	391.86	344.899
669	2018/08	0	1	67	1	1	1	2	1	0	2	2	2	0	10	6799.15	5984.32	557	490.248	2136.1	1880.1	2016	1774.4	427.03	375.854	1663.02	1463.72
670	2018/08	0	1	55	1	1	1	2	1	0	1	1	1	0	11	5917.63	5208.45	595	523.694	1344.3	1183.2	3098	2726.73	254.83	224.291	504.5	444.04
671	2018/07	0	2	62	1	1	2	2	1	0	1	1	1	0	10	6252.69	5503.35	582	512.252	1815.3	1597.75	1456	1281.51	1830.9	1611.48	568.49	500.361
672	2018/08	0	1	62	1	1	1	2	2	0	2	2	2	0	5	5381.69	4736.74	249.5	219.599	3151.3	2773.64	885.5	779.38	133.59	117.58	936.8	824.532
673	2018/08	0	1	76	1	1	1	2	1	0	1	1	1	0	8	5502.32	4842.91	383	337.1	2056.3	1809.87	1672	1471.62	464.72	409.027	926.3	815.29
674	2018/08	0	1	59	1	1	1	2	1	0	1	1	1	0	2	2854.78	2512.66	103.5	91.0963	1634.4	1438.53	384.5	338.421	0	0	717.38	631.408
675	2018/08	0	1	61	1	1	1	2	1	0	1	1	1	0	7	5041.47	4437.29	309	271.969	1788.8	1574.43	1198	1054.43	188.36	165.787	1539.31	1354.84
676	2018/06	0	2	75	1	1	1	2	1	0	1	1	1	0	15	8152.36	7175.36	813	715.568	1585.8	1395.75	3821	3363.08	215.24	189.445	1717.32	1511.51
677	2018/08	0	2	79	1	1	1	2	1	0	2	2	2	0	8	4015.27	3534.07	351.5	309.375	2347.4	2066.08	536	471.765	191.1	168.198	577.27	508.089
678	2018/08	0	1	79	1	1	1	2	1	0	1	1	1	0	8	5927.3	5216.96	445	391.67	1081.3	951.715	1751	1541.16	408.78	359.791	1654.22	1455.97
679	2018/07	0	2	80	1	1	2	2	1	0	1	1	1	0	9	4645.02	4088.35	513	451.521	1288.8	1134.35	1319	1160.93	1418.62	1248.61	105.6	92.9447
680	2018/08	0	2	64	2	1	1	2	1	0	2	2	2	0	16	8134.7	7159.82	1004	883.678	2360.9	2077.96	2452	2158.15	663.45	583.941	1654.35	1456.09
681	2018/08	0	1	75	1	1	1	2	1	0	1	1	1	0	9	6361.04	5598.72	393	345.902	3841.4	3381.04	625.5	550.539	152	133.784	1349.14	1187.46
682	2018/08	0	2	47	1	1	1	2	1	0	1	1	1	0	11	6753.97	5944.56	477	419.835	2351.3	2069.51	1657	1458.42	378.32	332.981	1813.35	1596.03
683	2018/06	0	1	80	1	1	1	2	1	0	1	1	1	0	13	8080.83	7112.4	713	627.552	1841.8	1621.07	3018	2656.32	1563.94	1376.51	944.09	830.948
684	2018/06	0	1	69	1	1	1	2	1	0	1	1	1	0	18	7213.31	6348.85	1011	889.839	1248	1098.44	3151	2773.38	723.68	636.953	1079.63	950.245
685	2018/06	0	2	69	1	1	1	2	1	0	2	2	1	0	24	60507.5	53256.1	1636	1439.94	5928.3	5217.84	3811	3354.28	336.53	296.199	7728.03	6801.89
686	2018/06	0	2	82	1	1	1	2	1	0	1	1	1	0	12	11879.8	10456.1	1218	1072.03	1891.4	1664.73	3166	2786.58	1588.4	1398.04	3399.98	2992.52
687	2018/08	0	2	68	1	1	1	2	1	0	2	2	2	0	5	4383.07	3857.79	245	215.639	1846.8	1625.48	784.5	690.484	430.3	378.732	1076.47	947.463
688	2018/09	0	1	53	1	1	1	2	1	0	1	1	1	0	13	7020.52	6179.16	1028	904.802	1125.2	990.353	3033	2669.52	581.28	511.618	1226.04	1079.11
689	2018/09	0	2	46	1	1	1	2	1	0	1	1	1	0	6	3550.34	3124.86	444	390.79	1055.1	928.654	1116	982.256	233.76	205.746	701.48	617.413
690	2018/09	0	1	79	1	1	1	2	1	0	1	1	1	0	14	7899.44	6952.75	799	703.246	1632.8	1437.12	2159	1900.26	1392.34	1225.48	1916.3	1686.65
691	2018/09	0	1	76	2	1	1	2	1	0	1	1	1	0	25	12882.9	11339	1361	1197.89	1821.8	1603.47	5373	4729.09	2227.21	1960.3	2087.92	1837.7
692	2018/09	0	2	57	1	1	1	2	1	0	1	1	1	0	13	6659.85	5861.72	791	696.205	1526.7	1343.74	2667	2347.38	739.27	650.674	796.88	701.38
693	2018/09	0	1	36	1	1	1	2	1	0	1	1	1	0	9	5057.89	4451.74	618	543.937	856.3	753.679	1800	1584.28	840.56	739.825	919.03	808.891
694	2018/09	0	1	77	1	1	1	2	1	0	2	2	1	0	7	4323.23	3805.12	329	289.572	1261	1109.88	1248	1098.44	264.89	233.145	1171.34	1030.96
695	2018/09	0	1	76	1	1	1	2	1	0	1	1	1	0	6	4960.34	4365.88	345	303.654	1034	910.083	1375	1210.22	978.47	861.208	1227.87	1080.72
696	2018/09	0	2	81	1	1	1	2	1	0	2	2	1	0	14	8462.73	7448.54	803	706.767	2496	2196.87	1677.5	1476.46	161.24	141.917	3245.99	2856.98
697	2018/09	0	2	76	1	1	1	2	1	0	2	2	1	0	11	7509.29	6609.36	477	419.835	2583	2273.45	1867	1643.25	208.38	183.407	2295.91	2020.76
698	2018/09	0	1	67	1	1	1	2	1	0	1	1	1	0	6	3802.86	3347.12	271.5	238.963	1435.9	1263.82	1092	961.132	189.48	166.772	813.98	716.431
699	2018/08	0	2	54	2	1	1	2	1	0	1	1	1	0	10	4153.04	3655.33	439.5	386.829	2052.6	1806.61	887	780.7	465.74	409.925	271.1	238.611
700	2018/09	0	1	68	1	1	1	2	1	0	1	1	1	0	7	4148.9	3651.69	281	247.324	1064.8	937.192	908.5	799.623	601.6	529.503	1268	1116.04
701	2018/08	0	2	28	1	1	1	2	1	0	2	1	1	0	18	18087.5	15919.9	1014.6	893.008	2392.9	2106.13	2865.5	2522.09	428.37	377.033	3622.78	3188.62
702	2018/09	0	2	69	1	1	1	2	1	0	1	1	1	0	23	11301.2	9946.86	1723	1516.51	1936.8	1704.69	4480	3943.11	1146.5	1009.1	1857.93	1635.27
703	2018/09	0	1	31	1	1	1	2	1	0	1	1	1	0	10	6370.03	5606.63	569	500.81	1046.7	921.261	1943	1710.15	753.48	663.181	1600.85	1409
704	2018/08	0	2	44	1	1	1	2	1	0	1	1	1	0	11	7345.36	6465.08	589	518.413	1049.8	923.99	2850	2508.45	509.19	448.168	2114.37	1860.98
705	2018/08	0	1	66	1	1	1	2	1	0	1	1	1	0	28	13030.5	11468.9	1583	1393.29	1833.3	1613.59	4970	4374.38	971.06	854.686	3673.16	3232.96
706	2018/09	0	2	70	1	1	1	2	1	0	2	2	2	0	16	7338.78	6459.28	899	791.262	1852.3	1630.32	2327	2048.13	512.49	451.072	1711.99	1506.82
707	2018/09	0	1	64	2	1	1	2	1	0	2	2	2	0	14	9613.42	8461.33	588	517.533	3409	3000.46	1778.5	1565.36	0	0	3122.92	2748.66
708	2018/09	0	1	43	1	1	1	2	1	0	2	2	2	0	7	6029.15	5306.6	294	258.766	3109.5	2736.85	1147.5	1009.98	0	0	1478.15	1301.01
709	2018/09	0	1	42	1	1	1	2	1	0	1	1	1	0	18	6772.09	5960.51	1179	1037.71	901.5	793.462	1332	1172.37	1742.55	1533.72	1572.04	1383.64
710	2018/08	0	1	76	1	1	1	2	1	0	1	1	1	0	19	11771.3	10360.6	813	715.568	2644.4	2327.49	3672.5	3232.38	954.91	840.471	3668.52	3228.88
711	2018/07	0	1	68	1	1	1	2	1	0	2	2	2	0	12	6638.57	5842.99	523.5	460.763	2569.9	2261.92	1663	1463.7	19.09	16.8022	1798.08	1582.59
712	2018/07	0	2	51	1	1	1	2	1	0	1	1	1	0	40	16265.3	14316.1	2081	1831.61	3015.7	2654.29	10286	9053.3	866.63	762.771	16	14.0825
713	2018/08	0	2	76	1	1	1	2	1	0	1	1	1	0	9	6225.66	5479.56	522	459.442	1386.2	1220.07	2350	2068.37	630.9	555.292	1318.56	1160.54
714	2018/07	0	1	79	1	1	1	2	1	0	1	1	1	0	7	4508.52	3968.21	309	271.969	2370.9	2086.77	982.5	864.755	389.84	343.121	447.28	393.677
715	2018/07	0	2	48	1	1	1	2	1	0	2	2	2	0	12	7844.59	6904.48	523.5	460.763	2682.9	2361.38	1924	1693.42	165.57	145.728	2483.62	2185.98
716	2018/07	0	2	46	1	1	1	2	1	0	1	1	1	0	28	10222.2	8997.19	1571	1382.73	2036.2	1792.18	4462.5	3927.7	1273.82	1121.16	303.73	267.33
717	2018/08	0	2	58	1	1	1	2	1	0	1	1	1	0	9	5239.43	4611.52	365	321.258	2420.2	2130.16	1162.5	1023.18	76	66.892	1215.73	1070.03
718	2018/07	0	2	58	1	1	1	2	1	0	1	1	1	0	20	35428.2	31182.4	1082.5	952.771	2375.8	2091.08	4228.1	3721.39	1046.52	921.103	5497.64	4838.79
719	2018/08	0	1	58	1	1	1	2	1	0	1	1	1	0	14	9194.81	8092.88	1003	882.798	3141.2	2764.75	1931	1699.58	548.58	482.837	2553.03	2247.07
720	2018/07	0	1	54	1	1	1	2	1	0	2	2	2	0	13	8867.75	7805.02	565.5	497.729	3528	3105.2	956	841.431	238.5	209.918	2869.75	2525.83
721	2018/07	0	2	69	1	1	1	2	1	0	1	1	1	0	12	7389.85	6504.23	885	778.94	1182.8	1041.05	2557	2250.56	1318.41	1160.41	1446.64	1273.27
722	2018/07	0	2	53	1	1	1	1	1	0	1	1	1	0	12	8339.11	7339.73	1047	921.525	1432.3	1260.65	2702	2378.19	1105.84	973.314	1904.97	1676.67
723	2018/07	0	2	69	1	1	1	2	1	0	2	2	2	0	21	61411.8	54052.1	2421.9	2131.65	6890.4	6064.64	2833.4	2493.84	315.21	277.435	8056.1	7090.64
724	2018/07	0	1	38	1	1	1	2	1	0	1	1	1	0	7	4575.08	4026.79	305	268.448	1558.2	1371.46	1075	946.17	621.5	547.018	361.38	318.071
725	2018/07	0	2	73	1	1	1	2	1	0	1	1	1	0	12	7302.7	6427.53	786	691.804	1739.2	1530.77	1407	1238.38	185.86	163.586	3172.64	2792.42
726	2018/07	0	2	59	1	1	1	2	1	0	1	1	1	0	13	8508.91	7489.18	613	539.537	1558.2	1371.46	2860	2517.25	477.19	420.002	2973.52	2617.17
727	2018/07	0	2	54	1	1	1	2	1	0	1	1	1	0	17	10184.6	8964.08	913	803.584	1830.2	1610.86	4870.5	4286.81	1545.73	1360.49	1025.2	902.338
728	2018/07	0	1	80	1	1	1	2	1	0	1	1	1	0	11	6486.94	5709.53	625	550.099	1115.8	982.08	3008	2647.51	855.43	752.913	770.71	678.346
729	2018/08	0	2	47	1	1	1	1	1	0	1	1	1	0	12	7172.76	6313.16	1095	963.773	955.1	840.639	2517	2215.36	612.11	538.753	1975.55	1738.8
730	2018/07	0	1	37	1	1	1	2	1	0	1	1	1	0	14	7265.93	6395.16	793	697.965	1469.2	1293.13	2677	2356.18	790.13	695.439	1536.6	1352.45
731	2018/07	0	2	51	1	1	1	2	1	0	1	1	1	0	17	10732.9	9446.64	961	845.832	2185.9	1923.94	3687	3245.14	739.48	650.859	3159.52	2780.88
732	2018/08	0	2	46	1	1	1	2	1	0	1	1	1	0	7	4469.09	3933.5	309	271.969	2340.3	2059.83	1061	933.847	372.18	327.577	368.61	324.435
733	2018/07	0	1	65	1	1	1	2	1	0	2	2	2	0	15	5782.47	5089.49	783.5	689.604	3015.1	2653.76	988	869.596	493.45	434.314	476.22	419.149
734	2018/08	0	1	46	1	1	1	2	1	0	1	1	1	0	17	30299.8	26668.6	1185	1042.99	2533.6	2229.97	2462.7	2167.56	517.66	455.622	3918.79	3449.15
735	2018/07	0	1	72	1	1	1	2	1	0	1	1	1	0	7	3914.08	3445.01	309	271.969	1125.6	990.706	991	872.236	419.27	369.024	1069.21	941.073
736	2018/07	0	1	78	1	1	1	2	1	0	2	2	2	0	9	5986.08	5268.69	397.5	349.863	1617.9	1424.01	1555	1368.65	254.88	224.335	2120.8	1866.64
737	2018/07	0	2	52	1	1	1	2	1	0	2	2	2	0	22	61072.5	53753.4	1746.5	1537.2	5310.5	4674.08	3008.1	2647.6	176.52	155.365	7822.76	6885.26
738	2018/07	0	2	71	1	1	1	2	1	0	1	1	1	0	11	5986.85	5269.37	811	713.808	1718.3	1512.38	1213	1067.63	227.68	200.394	2016.87	1775.16
739	2018/09	0	1	70	1	1	1	2	1	0	1	1	1	0	11	7655.18	6737.77	1155	1016.58	1724.2	1517.57	2458	2163.43	817.6	719.617	1473.38	1296.81
740	2018/07	0	2	42	1	1	1	2	1	0	1	1	1	0	10	7084.83	6235.77	995	875.757	961.8	846.536	3403	2995.18	491.36	432.474	1233.67	1085.82
741	2018/07	0	2	42	1	1	1	2	1	0	1	1	1	0	16	10115	8902.83	925	814.146	4016.2	3534.89	2419	2129.1	1024.01	901.29	1730.83	1523.4
742	2018/07	0	2	39	2	1	1	2	1	0	2	2	2	0	16	10398.1	9151.98	687	604.668	3352.9	2951.08	2063	1815.77	243.06	213.931	4047.15	3562.13
743	2018/08	0	2	31	1	1	1	2	1	0	1	1	1	0	22	6406.61	5638.83	1226	1079.07	867.3	763.361	3751	3301.47	371.39	326.882	154.92	136.354
744	2018/08	0	1	52	1	1	1	2	1	0	2	2	2	0	4	4130.32	3635.33	168	147.866	2502	2202.15	412	362.625	0	0	388.32	341.783
745	2018/08	0	1	65	1	1	1	2	1	0	1	1	1	0	17	13207.7	11624.9	1216	1070.27	1271.4	1119.03	3979	3502.15	1087.73	957.374	5644.59	4968.13
746	2018/09	0	2	51	1	1	1	2	1	0	2	2	2	0	2	1826.43	1607.55	111.5	98.1376	655.4	576.855	467	411.034	0	0	592.53	521.52
747	2018/07	0	1	81	1	1	1	2	1	0	1	1	1	0	15	9909.02	8721.5	849	747.254	1182.4	1040.7	3094	2723.21	1263.17	1111.79	3296.45	2901.4
748	2018/08	0	1	66	1	1	1	2	1	0	1	1	1	0	15	7230.72	6364.17	641	564.181	1778.6	1565.45	1873	1648.54	982.07	864.376	1839.05	1618.65
749	2018/09	0	2	51	1	1	1	2	1	0	1	1	1	0	8	3859.58	3397.04	457	402.232	842.3	741.357	1789	1574.6	413.12	363.611	346.16	304.675
750	2018/09	0	2	46	1	1	1	2	1	0	1	1	1	0	2	3178.64	2797.7	103	90.6562	2511.2	2210.25	205	180.432	10.9	9.59372	348.54	306.77
751	2018/07	0	1	75	1	1	1	2	1	0	2	2	2	0	9	6491.39	5713.45	559.5	492.448	2138.3	1882.04	689.5	606.869	456.12	401.458	1967.97	1732.12
752	2018/08	0	2	83	1	1	1	2	1	0	2	1	1	0	9	5818.25	5120.98	693	609.949	1454.7	1280.37	1977	1740.07	956.82	842.153	712.73	627.315
753	2018/07	0	2	63	1	1	1	2	1	0	1	1	1	0	15	8599.48	7568.9	645	567.702	2482.2	2184.73	1947	1713.67	138.9	122.254	3386.38	2980.55
754	2018/08	0	2	66	1	1	1	2	1	0	1	1	1	0	13	6841.38	6021.49	865	761.336	1343.1	1182.14	3053	2687.12	622.06	547.511	958.22	843.385
755	2018/08	0	2	63	1	1	1	2	1	0	1	1	1	0	7	4150.11	3652.75	611	537.776	798.3	702.63	1242	1093.16	133.59	117.58	1197.22	1053.74
756	2018/07	0	2	72	1	1	1	2	1	0	1	1	1	0	15	6604.63	5813.12	849	747.254	1705.8	1501.37	2364	2080.69	719.62	633.379	966.21	850.417
757	2018/07	0	1	68	1	1	1	2	1	0	1	1	1	0	21	12083.2	10635.2	1436.2	1264.08	2506.7	2206.29	3898	3430.85	1359.32	1196.42	2883.03	2537.52
758	2018/09	0	1	37	1	1	1	2	1	0	1	1	1	0	8	4882.22	4297.12	319	280.77	2397.3	2110	1279.5	1126.16	367.3	323.282	501.12	441.065
759	2018/07	0	2	75	1	1	1	2	1	0	1	1	1	0	14	6981.33	6144.67	793	697.965	1952.4	1718.42	2086	1836.01	955.08	840.621	1194.85	1051.66
760	2018/08	0	1	65	1	1	1	2	1	0	2	2	1	0	17	9695.4	8533.48	729.5	642.075	2630.8	2315.52	1427	1255.99	2082.73	1833.13	2807.37	2470.93
761	2018/08	0	2	49	1	1	1	2	1	0	1	1	1	0	12	4556.11	4010.1	666	586.185	727.3	640.139	1989	1750.63	589.81	519.126	0	0
762	2018/09	0	1	82	1	1	1	2	1	0	1	1	1	0	8	5057.69	4451.56	383	337.1	2039.9	1795.43	1453	1278.87	174.15	153.279	998.64	878.961
763	2018/09	0	2	75	2	1	1	2	1	0	2	2	2	0	5	5320.64	4683	319.5	281.21	2493	2194.23	661.5	582.224	0	0	1816.64	1598.93
764	2018/09	0	2	46	1	1	1	2	1	0	1	1	1	0	12	4885.37	4299.9	567	499.049	1782.8	1569.15	1209	1064.11	317.06	279.063	1009.51	888.528
765	2018/09	0	1	86	1	1	1	2	1	0	1	1	1	0	13	8307.31	7311.74	737	648.676	1171.8	1031.37	2975	2618.47	714.73	629.075	2690.78	2368.31
766	2018/08	0	1	54	1	1	1	2	1	0	1	1	1	0	8	5225.27	4599.06	355.5	312.896	1658.4	1459.65	1307	1150.37	0	0	1859.37	1636.54
767	2018/07	0	2	64	1	1	1	2	1	0	2	2	2	0	13	7250.42	6381.51	743	653.957	1486	1307.91	2017.5	1775.72	101.15	89.028	2884.77	2539.05
768	2018/08	0	2	32	1	1	1	2	1	0	1	1	1	0	16	6703.27	5899.93	899	791.262	946.7	833.245	1977	1740.07	1035.82	911.685	1844.75	1623.67
769	2018/09	0	1	55	1	1	1	2	1	0	1	1	1	0	10	6513.92	5733.28	435	382.869	2907.6	2559.15	1243.5	1094.48	180.31	158.701	1747.51	1538.08
770	2018/09	0	1	79	1	1	1	2	1	0	1	1	1	0	9	7129.72	6275.28	545	479.686	1305.7	1149.22	2176	1915.22	565.4	497.641	2519.62	2217.66
771	2018/09	0	1	52	1	1	1	2	1	0	2	2	2	0	9	7142.48	6286.51	501	440.959	1897.8	1670.36	897.5	789.942	1483.21	1305.46	2308.97	2032.26
772	2018/07	0	2	47	1	1	1	2	1	0	1	1	1	0	17	6067.87	5340.68	916	806.224	362.6	319.145	3965	3489.83	190.23	167.432	622.04	547.493
773	2018/09	0	1	85	1	1	1	2	1	0	1	1	1	0	11	5497.65	4838.8	730	642.515	899.1	791.35	2117	1863.29	374.14	329.302	1187.41	1045.11
774	2018/09	0	1	50	1	1	1	2	1	0	1	1	1	0	17	9174.56	8075.06	744.6	655.365	2383.7	2098.03	2990.1	2631.76	530.39	466.827	2516.77	2215.15
775	2018/09	0	1	57	1	1	1	2	1	0	1	1	1	0	11	6093.38	5363.14	631	555.38	2136	1880.02	677	595.867	176.49	155.339	2403.89	2115.8
776	2018/09	0	2	44	1	1	1	2	1	0	1	1	1	0	10	5856.25	5154.42	455	400.472	1927.3	1696.33	1378	1212.86	661.05	581.828	1434.9	1262.94
777	2018/09	0	1	41	1	1	1	2	1	0	1	1	1	0	11	7264.19	6393.63	1003	882.798	1126.6	991.586	2832	2492.61	1127.97	992.792	1062.62	935.273
778	2018/09	0	1	42	1	1	1	2	1	0	1	1	1	0	9	5554.19	4888.56	723	636.354	1817.5	1599.69	906	797.423	431.62	379.894	1667.07	1467.28
779	2018/08	0	2	50	1	1	1	2	1	0	2	2	2	0	13	6900.45	6073.48	1253	1102.84	1626.8	1431.84	1336	1175.89	370.78	326.345	2257.87	1987.28
780	2018/09	0	2	80	1	1	1	2	1	0	1	1	1	0	8	4943.29	4350.87	367	323.018	2089.5	1839.09	766	674.201	502.5	442.279	1218.29	1072.29
781	2018/07	0	1	76	1	1	1	2	1	0	1	1	1	0	7	6227.79	5481.44	325.5	286.491	2024.9	1782.23	1125.5	990.618	223.01	196.284	1848.88	1627.31
782	2018/09	0	2	78	1	1	1	2	1	0	1	1	1	0	18	10167.5	8948.99	1299	1143.32	812.5	715.128	3652	3214.34	527.51	464.292	3876.48	3411.91
783	2018/08	0	2	49	1	1	1	2	1	0	1	1	1	0	13	5583.15	4914.05	549	483.207	1107.5	974.775	1999.5	1759.88	1149.72	1011.93	777.43	684.261
784	2018/07	0	1	70	1	1	1	2	2	0	2	2	2	0	11	5933.19	5222.14	663.5	583.985	1670.4	1470.22	1305	1148.61	267.18	235.161	1977.11	1740.17
785	2018/09	0	2	64	1	1	1	2	1	0	1	1	1	0	9	4067.88	3580.38	507	446.24	379.6	334.108	1775	1562.28	137.6	121.11	1268.68	1116.64
786	2018/07	0	2	62	1	1	1	2	1	0	1	1	1	0	7	4107.7	3615.42	309	271.969	1874.9	1650.21	1314	1156.53	90.33	79.5046	519.47	457.216
787	2018/07	0	1	36	1	1	1	2	1	0	2	2	2	0	11	6932.23	6101.46	619	544.818	3321.9	2923.8	2423	2132.62	315.85	277.998	252.48	222.222
788	2018/07	0	1	62	1	1	1	2	1	0	2	2	2	0	23	5393.53	4747.16	1264	1112.52	322	283.411	1813	1595.73	299.76	263.836	1694.77	1491.66
789	2018/07	0	1	44	1	1	1	2	1	0	1	1	1	0	12	5935.66	5224.32	567	499.049	2433.5	2141.86	1577.5	1388.45	103.68	91.2548	1253.98	1103.7
790	2018/10	0	1	66	1	1	1	2	1	0	1	1	1	0	14	8536.86	7513.78	799	703.246	2040.4	1795.87	1730.7	1523.29	1611.24	1418.15	2337.52	2057.39
791	2018/10	0	1	55	1	1	1	2	1	0	1	1	1	0	8	5315.9	4678.83	513	451.521	1005.7	885.175	2205	1940.75	784.48	690.466	780.72	687.157
792	2018/10	0	1	50	1	1	1	2	2	0	2	2	2	0	8	4185.25	3683.68	336	295.733	968.4	852.345	1325	1166.21	0	0	1515.85	1334.19
793	2018/10	0	2	50	1	1	1	2	1	0	1	1	1	0	5	3777.27	3324.59	262	230.601	1201.3	1057.33	1439	1266.55	43.67	38.4365	822.3	723.754
794	2018/10	0	1	64	2	1	1	2	1	0	1	1	1	0	18	11536.1	10153.6	906	797.423	3275.7	2883.13	2804	2467.96	340.54	299.729	4173.91	3673.7
795	2018/10	0	1	75	1	1	1	2	1	0	1	1	1	0	4	3247.91	2858.67	239	210.358	1277.3	1124.23	972	855.513	141	124.102	606.61	533.912
796	2018/10	0	1	50	1	1	1	2	1	0	1	1	1	0	13	5393.71	4747.32	565.5	497.729	1639.9	1443.37	1751.5	1541.6	249.79	219.855	1163.02	1023.64
797	2018/10	0	1	51	1	1	1	2	1	0	1	1	1	0	13	7345.35	6465.07	561	493.768	1634.8	1438.88	1361	1197.89	411.69	362.352	3349.86	2948.41
798	2018/10	0	2	45	1	1	1	2	1	0	1	1	1	0	7	3413.32	3004.26	337	296.613	1288.9	1134.44	1065.5	937.808	0	0	721.92	635.403
799	2018/10	0	1	68	1	1	1	2	1	0	1	1	1	0	16	8648.4	7611.96	687	604.668	3970.9	3495.02	2357.5	2074.97	413.53	363.972	1210.47	1065.4
800	2018/10	0	2	63	1	1	1	2	1	0	1	1	1	0	17	8831.64	7773.24	1171	1030.66	2152.2	1894.28	2731	2403.71	638.51	561.99	2138.93	1882.6
801	2018/10	0	1	56	1	1	1	2	1	0	1	1	1	0	9	5482.01	4825.03	357	314.216	2701.7	2377.92	715	629.313	158.18	139.223	1550.13	1364.36
802	2018/10	0	1	71	1	1	1	2	1	0	1	1	1	0	10	6288.66	5535.01	674	593.226	839.5	738.892	2051	1805.2	235.2	207.013	2184.96	1923.11
803	2018/10	0	2	54	1	1	1	2	2	0	2	2	2	0	13	9028.12	7946.17	590	519.293	3668.4	3228.77	1736.5	1528.39	0	0	2323.22	2044.8
804	2018/10	0	2	39	1	1	1	2	1	0	1	1	1	0	9	3733.95	3286.46	393	345.902	1830.7	1611.3	1032.5	908.763	267.18	235.161	210.57	185.335
805	2018/10	0	2	59	1	1	1	2	1	0	1	1	1	0	9	5376.87	4732.49	429	377.588	1998.9	1759.35	1274	1121.32	228.4	201.028	1446.57	1273.21
806	2018/10	0	2	79	1	1	1	2	1	0	1	1	1	0	8	6529.55	5747.03	520	457.682	1901.2	1673.36	2022	1779.68	341.4	300.486	1723.95	1517.35
807	2018/10	0	1	69	1	1	1	2	1	0	1	1	1	0	4	3696.96	3253.91	187.5	165.03	1552.4	1366.36	615.5	541.737	7.2	6.33714	1309.36	1152.44
808	2018/10	0	2	38	1	1	1	2	1	0	1	1	1	0	7	4090.36	3600.16	395	347.662	797	701.486	1733	1525.31	588.6	518.061	446.76	393.219
809	2018/10	0	2	50	1	1	1	2	1	0	1	1	1	0	5	3451.71	3038.05	213	187.474	1532	1348.4	633.5	557.58	560.22	493.082	512.99	451.512
810	2018/10	0	2	69	1	1	1	2	1	0	1	1	1	0	14	8055.57	7090.17	603	530.735	1487.2	1308.97	2035.6	1791.65	996.29	876.892	2906.48	2558.16
811	2018/10	0	2	81	1	1	1	2	1	0	1	1	1	0	13	8829.68	7771.51	605.5	532.936	2140.9	1884.33	2055.5	1809.16	207.36	182.51	3820.42	3362.57
812	2018/10	0	1	81	1	1	1	2	1	0	2	2	2	0	9	4240.78	3732.56	385.5	339.301	2036.9	1792.79	620	545.698	519.44	457.189	654.39	575.966
813	2018/10	0	1	47	1	1	2	2	1	0	2	2	2	0	13	5021.13	4419.39	806	709.407	1175	1034.19	824	725.25	1002.66	882.499	1201.47	1057.48
814	2018/09	0	1	70	2	1	1	2	1	0	2	2	2	0	8	6523.03	5741.3	387.5	341.061	2900	2552.46	1009.5	888.519	0	0	2181.03	1919.65
815	2018/10	0	2	57	1	1	1	1	1	0	1	1	1	0	8	7160.17	6302.08	513	451.521	1522.3	1339.86	2453	2159.03	479.67	422.185	1847.2	1625.83
816	2018/09	0	2	69	1	1	1	2	1	0	1	1	1	0	11	7310.66	6434.53	631	555.38	2854.6	2512.5	1081	951.45	70.87	62.3768	1985.19	1747.28
817	2018/10	0	2	64	1	1	1	2	1	0	1	1	1	0	2	3794.32	3339.6	127	111.78	3031.9	2668.55	386.5	340.181	69.12	60.8365	179.8	158.252
818	2018/10	0	2	50	1	1	2	2	1	0	1	1	1	0	13	5935.01	5223.74	901	793.022	923.7	813.002	2439	2146.7	487.27	428.874	1172.04	1031.58
819	2018/09	0	1	61	1	1	1	1	1	0	1	1	1	0	17	6236.27	5488.9	1422	1251.58	942.5	829.549	2538	2233.84	412.03	362.651	894.74	787.512
820	2018/10	0	2	51	1	1	1	2	1	0	1	1	1	0	10	5790.8	5096.82	439.5	386.829	2528.9	2225.83	1533.5	1349.72	241.3	212.382	987.6	869.244
821	2018/09	0	1	35	2	1	1	2	1	0	2	2	2	0	6	3911.6	3442.82	291.5	256.566	1251	1101.08	536	471.765	0	0	1153.1	1014.91
822	2018/09	0	2	32	1	1	1	2	1	0	1	1	1	0	11	4617.8	4064.39	477	419.835	2043.5	1798.6	1001.5	881.478	232.78	204.883	863.02	759.594
823	2018/10	0	2	61	1	1	1	2	1	0	1	1	1	0	16	8702.49	7659.56	881	775.419	1562.7	1375.42	3354	2952.05	1420.41	1250.18	1212.38	1067.09
824	2018/10	0	2	71	1	1	1	2	1	0	2	2	2	0	13	6655.95	5858.29	529.5	466.044	3248.6	2859.28	879	773.659	623.21	548.523	1351.64	1189.66
825	2018/10	0	2	74	1	1	1	2	1	0	1	1	1	0	8	6114.12	5381.39	379	333.58	1887.2	1661.03	666	586.185	807.96	711.132	1728.96	1521.76
826	2018/11	0	2	62	1	1	1	2	1	0	1	1	1	0	10	6514.03	5733.37	395	347.662	1922	1691.66	1289	1134.52	1655.88	1457.44	1252.15	1102.09
827	2018/11	0	2	76	1	1	1	2	1	0	1	1	1	0	7	6007.28	5287.35	289	254.366	2124	1869.46	1186.5	1044.31	698.75	615.01	1709.03	1504.22
828	2018/11	0	2	46	1	1	1	2	1	0	2	2	2	0	8	6033.69	5310.6	347.5	305.855	2410	2121.18	1245.5	1096.24	137.25	120.802	1843.44	1622.52
829	2018/10	0	1	79	1	1	1	2	1	0	1	1	1	0	15	7258.18	6388.34	1059	932.087	2615.7	2302.23	1701	1497.15	558.44	491.515	1303.04	1146.88
830	2018/11	0	1	72	2	1	1	2	1	0	1	1	1	0	11	5544.85	4880.34	521	458.562	1557.8	1371.11	1025	902.162	968.44	852.38	1472.61	1296.13
831	2018/11	0	2	46	1	1	1	2	1	0	1	1	1	0	15	8554.67	7529.46	1155	1016.58	2248.7	1979.21	2633	2317.46	695.27	611.947	1798.7	1583.14
832	2018/11	0	1	68	1	1	1	2	1	0	1	1	1	0	14	8798.3	7743.89	607.5	534.696	2287.3	2013.18	2123.5	1869.01	160.62	141.371	3564.38	3137.22
833	2018/10	0	2	73	1	1	1	2	1	0	1	1	1	0	11	7630.33	6715.89	477	419.835	1616	1422.33	1739	1530.59	1068.15	940.14	2730.18	2402.99
834	2018/10	0	1	76	1	1	1	2	1	0	2	2	1	0	11	7731.47	6804.91	481.5	423.796	2930.9	2579.65	1309	1152.13	376.81	331.652	1924.26	1693.65
835	2018/10	0	2	44	1	1	1	2	1	0	1	1	1	0	8	5806.83	5110.93	445	391.67	1473.3	1296.74	2486	2188.07	629.26	553.848	764.27	672.678
836	2018/11	0	2	42	1	1	1	2	1	0	1	1	1	0	31	8565.26	7538.78	1745	1535.88	2371.7	2087.47	1469	1292.95	1186.94	1044.69	1780.62	1567.23
837	2018/11	0	1	34	1	1	1	2	1	0	1	1	1	0	12	9604.15	8453.17	657	578.264	2653.7	2335.67	2780	2446.84	325.7	286.667	2824.75	2486.23
838	2018/11	0	2	55	1	1	1	2	1	0	1	1	1	0	17	8701.02	7658.27	964	848.472	1656.9	1458.33	1843.4	1622.48	23.72	20.8773	1279	1125.72
839	2018/10	0	1	51	1	1	1	2	1	0	1	1	1	0	11	7421.21	6531.84	477	419.835	1920.8	1690.61	1745	1535.88	1234.02	1086.13	1399.39	1231.68
840	2018/11	0	1	49	1	1	1	2	1	0	1	1	1	0	12	6720.65	5915.23	981	863.435	811.2	713.984	2669	2349.14	933.5	821.627	1298.95	1143.28
841	2018/11	0	1	79	2	1	1	2	1	0	2	2	2	0	19	10204.7	8981.71	813	715.568	2869.8	2525.88	3257	2866.67	663.64	584.108	2586.22	2276.28
842	2018/10	0	2	34	1	1	1	1	1	0	1	1	1	0	11	5668.52	4989.19	625	550.099	1010.2	889.135	1876	1651.18	515.44	453.668	1408.88	1240.04
843	2018/10	0	2	66	1	1	1	2	1	0	1	1	1	0	16	9671.51	8512.45	1061	933.847	2404.2	2116.08	3481	3063.83	376.1	331.027	2098.21	1846.76
844	2018/10	0	2	51	1	1	1	2	1	0	1	1	1	0	13	7196.37	6333.94	529	465.603	1755	1544.68	1186.5	1044.31	442.49	389.461	3283.38	2889.89
845	2018/10	0	2	69	1	1	1	2	1	0	1	1	1	0	6	5855.02	5153.34	723	636.354	1886.7	1660.59	1119	984.896	169.07	148.808	1948.25	1714.77
846	2018/11	0	2	66	1	1	1	2	1	0	1	1	1	0	9	8410.15	7402.26	945	831.749	1241.8	1092.98	1924	1693.42	269.59	237.282	3684.76	3243.17
847	2018/11	0	1	69	1	1	1	2	1	0	2	2	2	0	8	5767.18	5076.03	559	492.008	2294.9	2019.87	1051.5	925.486	741.2	652.373	1105.58	973.085
848	2018/11	0	2	66	1	1	1	2	1	0	1	1	1	0	14	11533.5	10151.3	1171	1030.66	2277.8	2004.82	3203	2819.15	992.72	873.75	3861.99	3399.16
849	2018/11	0	2	69	1	1	1	2	1	0	2	2	2	0	12	9898.4	8712.15	523.5	460.763	3230.6	2843.44	1904	1675.82	757.8	666.984	2787.5	2453.44
850	2018/11	0	1	56	1	1	1	2	1	0	1	1	1	0	14	9002.1	7923.27	603	530.735	1939.5	1707.07	1993.5	1754.59	638.49	561.972	3809.61	3353.06
851	2018/11	0	2	45	1	1	1	2	1	0	1	1	1	0	11	5414.52	4765.63	823	724.37	1427.2	1256.16	1983	1745.35	234.94	206.784	937.38	825.042
852	2018/11	0	2	53	1	1	1	2	1	0	2	2	2	0	9	3214.07	2828.89	393	345.902	1304.9	1148.52	768	675.961	87.72	77.2074	660.45	581.3
853	2018/11	0	2	55	1	1	1	2	1	0	1	1	1	0	7	5250.2	4621	285.5	251.285	2629.7	2314.55	777.5	684.323	103.68	91.2548	1418.82	1248.79
854	2018/12	0	1	49	2	1	1	2	1	0	1	1	1	0	13	7344.07	6463.94	743	653.957	2433.3	2141.69	2284	2010.28	376.87	331.705	1494.9	1315.75
855	2018/10	0	2	48	1	1	1	2	2	0	2	2	2	0	9	5027.33	4424.84	413.5	363.945	807.2	710.463	1554.5	1368.21	137.25	120.802	1469.88	1293.73
856	2018/11	0	2	60	2	1	1	2	1	0	1	1	1	0	15	10053.3	8848.48	849	747.254	1014.3	892.744	5580	4911.28	852.93	750.713	1721.06	1514.8
857	2018/10	0	1	61	1	1	1	2	1	0	1	1	1	0	17	8013.43	7053.08	961	845.832	1034.7	910.699	3615	3181.77	238.64	210.041	1984.09	1746.31
858	2018/11	0	1	34	1	1	1	2	1	0	1	1	1	0	10	4271.63	3759.71	573	504.33	1337.7	1177.39	1085	954.971	0	0	1275.93	1123.02
859	2018/11	0	1	45	1	1	1	2	1	0	2	2	2	0	10	7115.67	6262.91	557	490.248	2188.9	1926.58	2172	1911.7	394.34	347.081	1791.43	1576.74
860	2018/12	0	2	45	1	1	1	2	1	0	1	1	1	0	9	7516.02	6615.28	551	484.967	3170.9	2790.89	1229.5	1082.15	463.38	407.847	2077.24	1828.3
861	2018/12	0	2	74	1	1	1	2	1	0	1	1	1	0	15	9338.28	8219.16	645	567.702	1776.7	1563.78	2698	2374.67	653.9	575.535	3564.68	3137.48
862	2018/10	0	1	55	2	1	1	2	1	0	2	1	1	0	9	5091.17	4481.03	393	345.902	2076.4	1827.56	911.5	802.264	85.86	75.5703	1624.41	1429.74
863	2018/10	0	1	42	1	1	1	2	1	0	1	1	1	0	9	5248.58	4619.58	483	425.116	940.2	827.524	2294	2019.08	662.46	583.069	729.92	642.445
864	2018/11	0	1	74	1	1	1	2	1	0	2	2	1	0	19	10493.7	9236.1	837.5	737.132	2246	1976.83	3302.5	2906.72	76.36	67.2088	3956.33	3482.19
865	2018/11	0	2	67	1	1	1	2	1	0	1	1	1	0	9	6206.63	5462.81	493.5	434.358	2247.4	1978.07	1370	1205.82	89.06	78.3868	1966.67	1730.98
866	2018/11	0	1	63	1	1	1	2	1	0	1	1	1	0	18	9568.35	8421.66	816	718.209	1893.9	1666.93	2728.5	2401.51	1513.27	1331.92	2580.68	2271.41
867	2018/11	0	1	46	1	1	1	2	1	0	1	1	1	0	15	6768.05	5956.95	786	691.804	771.5	679.042	3390	2983.73	792.49	697.516	815.06	717.381
868	2018/12	0	2	51	1	1	1	2	1	0	1	1	1	0	15	10279.4	9047.48	945	831.749	3070.3	2702.35	2693	2370.26	902.15	794.034	2632.94	2317.4
869	2018/12	0	2	70	1	1	1	2	1	0	1	1	1	0	17	9225.95	8120.29	961	845.832	2098.8	1847.28	1572	1383.61	400.01	352.072	4152.14	3654.54
870	2018/11	0	1	68	1	1	1	2	1	0	1	1	1	0	11	8239.98	7252.48	477	419.835	3246	2856.99	1504.5	1324.2	398.74	350.954	2583.74	2274.1
871	2018/11	0	2	65	2	1	1	2	1	0	2	2	2	0	13	7173.8	6314.08	609	536.016	1980.3	1742.98	2225	1958.35	613.31	539.81	1746.19	1536.92
872	2018/10	0	2	77	1	1	1	2	1	0	2	2	2	0	11	6956.92	6123.19	619	544.818	2694.7	2371.76	1400.5	1232.66	196.64	173.074	2022.08	1779.75
873	2018/11	0	1	53	1	1	1	2	1	0	1	1	1	0	15	7685.6	6764.54	855	752.535	2292.9	2018.11	1428	1256.87	1199.58	1055.82	1910.12	1681.21
874	2018/11	0	2	65	1	1	1	2	2	0	2	2	2	0	4	3988.6	3510.6	187.5	165.03	2269	1997.08	664.5	584.865	0	0	847.6	746.022
875	2018/11	0	1	52	1	1	1	2	1	0	1	1	1	0	13	7767.79	6836.88	695	611.71	1822.3	1603.91	2470	2173.99	1018.17	896.15	1623.32	1428.78
876	2018/11	0	1	55	1	1	1	2	1	0	1	1	1	0	18	8878.56	7814.53	763	671.56	2149.9	1892.25	1745	1535.88	867.74	763.748	3352.92	2951.1
877	2018/11	0	2	67	1	1	1	2	1	0	1	1	1	0	11	7399.31	6512.56	607	534.256	1639	1442.58	2585	2275.21	91.65	80.6665	2402.66	2114.72
878	2018/12	0	2	78	1	1	1	2	1	0	1	1	1	0	7	4514.28	3973.28	374	329.179	748.8	659.062	1951	1717.19	592.27	521.291	792.21	697.27
879	2018/11	0	1	77	1	1	1	2	1	0	1	1	1	0	10	7079.18	6230.79	435	382.869	1665.6	1465.99	743	653.957	1488.19	1309.84	2747.39	2418.14
880	2018/11	0	1	30	1	1	1	2	1	0	2	2	2	0	17	21732.6	19128.1	936.5	824.268	2134.6	1878.78	2978.6	2621.64	231.2	203.492	5973.07	5257.24
881	2018/11	0	1	88	1	1	1	2	1	0	1	1	1	0	11	7060.71	6214.54	517.5	455.482	1946.4	1713.14	1717.5	1511.67	197.18	173.55	2627.13	2312.29
882	2018/11	0	2	76	1	1	1	2	1	0	1	1	1	0	14	8841.96	7782.32	603	530.735	2762.8	2431.7	1864.5	1641.05	1827.33	1608.34	1784.33	1570.49
883	2018/11	0	2	52	1	1	1	2	1	0	1	1	1	0	13	18610	16379.7	767	675.081	3547.6	3122.45	1641.1	1444.43	159.14	140.068	2085.16	1835.27
884	2018/11	0	2	73	1	1	1	2	1	0	1	1	1	0	15	9182.2	8081.78	954	839.67	3136.7	2760.79	2633	2317.46	632.09	556.339	1802.41	1586.41
885	2018/11	0	1	42	1	1	1	2	1	0	1	1	1	0	14	8701.34	7658.55	769	676.841	2054.7	1808.46	3957.5	3483.22	493.28	434.164	1390.86	1224.18
886	2018/12	0	2	77	1	1	1	2	1	0	1	1	1	0	9	5696.58	5013.89	495	435.678	2373	2088.61	834	734.052	919.95	809.701	1062.63	935.282
887	2018/12	0	2	72	1	1	1	2	1	0	1	1	1	0	6	5607.49	4935.48	295.5	260.087	2515	2213.6	972	855.513	82.14	72.2962	1707.85	1503.18
888	2018/11	0	2	45	1	1	1	2	1	0	2	2	1	0	13	6444.4	5672.09	565.5	497.729	1672.4	1471.98	1047.5	921.965	139.38	122.676	2949.62	2596.13
889	2018/12	0	2	58	1	1	1	2	1	0	1	1	1	0	10	8228.64	7242.5	668	587.945	1901.9	1673.97	2376	2091.25	1523.95	1341.32	1566.79	1379.02
890	2018/12	0	2	46	1	1	1	2	1	0	2	2	1	0	3	3367.02	2963.51	145.5	128.063	1953.6	1719.48	466.5	410.594	22.56	19.8564	749.86	659.995
891	2018/12	0	2	52	1	1	1	2	1	0	1	1	1	0	13	8260.79	7270.8	731	643.395	2552.9	2246.95	2780	2446.84	1024.03	901.308	1136.86	1000.62
892	2018/12	0	1	30	2	1	1	2	1	0	1	1	1	0	4	2730.56	2403.32	233	205.077	1251.9	1101.87	425	374.067	458.06	403.165	362.6	319.145
893	2018/12	0	1	78	1	1	1	2	1	0	1	1	1	0	14	8117.4	7144.59	663.5	583.985	1126	991.058	2351	2069.25	1155.51	1017.03	2751.39	2421.66
894	2018/12	0	2	77	1	1	1	2	2	0	2	2	2	0	12	8528.72	7506.62	567.5	499.49	1389	1222.54	2037	1792.88	522.15	459.574	3277.07	2884.34
895	2018/12	0	1	32	1	1	1	2	1	0	1	1	1	0	28	9703.59	8540.69	1514	1332.56	1545.9	1360.64	4602	4050.49	1007.68	886.917	1016.01	894.249
896	2018/12	0	2	47	1	1	1	2	1	0	1	1	1	0	16	9010.84	7930.96	755.5	664.959	1830.4	1611.04	2224.5	1957.91	1022.08	899.592	3098.36	2727.05
897	2018/12	0	1	64	1	1	1	2	1	0	2	2	1	0	18	9583.44	8434.94	1027.5	904.362	2635	2319.22	2487	2188.95	219.75	193.415	3187.19	2805.23
898	2018/12	0	1	51	1	1	1	2	1	0	2	2	1	0	17	9398.79	8272.42	733.5	645.596	2428.4	2137.38	2767.5	2435.84	248.47	218.693	3094.92	2724.02
899	2018/11	0	2	76	1	1	1	2	2	0	2	2	2	0	9	5404.19	4756.54	397.5	349.863	1561.4	1374.28	1510.5	1329.48	57.44	50.5563	1809.35	1592.51
900	2018/12	0	2	69	1	1	1	2	1	0	2	2	2	0	15	11395.3	10029.7	849	747.254	3125.3	2750.76	3665	3225.78	711.39	626.135	3008.64	2648.08
901	2018/12	0	1	86	1	1	1	2	1	0	2	2	1	0	7	5409.16	4760.91	341.5	300.574	2140.6	1884.07	1102.5	970.374	162.31	142.858	1618.25	1424.32
902	2018/12	0	2	69	1	1	1	2	1	0	1	1	1	0	7	6231.81	5484.98	411.5	362.185	2831.6	2492.25	1201.5	1057.51	306.39	269.672	1445.82	1272.55
903	2018/12	0	1	35	1	1	1	2	1	0	2	2	1	0	2	2511	2210.08	84	73.9332	1807.2	1590.62	133.5	117.501	133.59	117.58	347.71	306.04
904	2018/12	0	2	46	1	1	1	2	1	0	2	2	2	0	23	84093	74015.1	2566.7	2259.1	7979.9	7023.57	4636.12	4080.52	1084.09	954.17	8591.56	7561.93
905	2018/12	0	2	67	1	1	1	2	1	0	1	1	1	0	11	6740.34	5932.56	635.5	559.34	2228.5	1961.43	1319	1160.93	254.12	223.666	2192.22	1929.5
906	2018/12	0	2	45	1	1	1	2	1	0	1	1	1	0	8	5138.02	4522.27	351	308.935	2257.6	1987.04	777	683.883	225.57	198.537	1517.85	1335.95
907	2018/12	0	2	58	1	1	1	2	1	0	1	1	1	0	12	8947.26	7875	633	557.14	1008.8	887.903	3920	3450.22	441.09	388.229	2693.37	2370.59
908	2018/12	0	2	76	1	1	1	2	1	0	1	1	1	0	10	6717.95	5912.86	953	838.79	1041.4	916.596	2106	1853.61	536.05	471.809	2063.5	1816.21
909	2018/11	0	2	59	1	1	1	2	1	0	2	2	1	0	10	6201.3	5458.12	439.5	386.829	1675.4	1474.62	1697.5	1494.07	259.61	228.498	2111.29	1858.27
910	2018/12	0	2	34	1	1	1	2	1	0	2	2	1	0	7	4047.32	3562.28	411.5	362.185	1296.2	1140.86	1183	1041.23	22.32	19.6451	1094.3	963.157
911	2018/12	0	1	54	1	1	1	2	1	0	1	1	1	0	10	7649.36	6732.64	959	844.071	1501.4	1321.47	2360	2077.17	709.7	624.648	2101.26	1849.44
912	2018/12	0	2	73	1	1	1	2	1	0	1	1	1	0	8	6187.13	5445.65	387.5	341.061	1902	1674.06	1279	1125.72	708.51	623.601	1865.12	1641.6
913	2018/11	0	2	81	1	1	1	2	2	0	2	2	2	0	10	5925.24	5215.15	439.5	386.829	1649.4	1451.73	1645.5	1448.3	0	0	2135.84	1879.88
914	2018/12	0	2	52	1	1	1	2	1	0	2	2	2	0	13	8563.72	7537.42	747.5	657.918	2885.8	2539.96	1439.5	1266.99	237.27	208.835	2543.65	2238.81
915	2018/10	0	1	36	1	1	1	2	1	0	1	1	1	0	25	6193.8	5451.52	1331	1171.49	1736.2	1528.13	2302	2026.12	385.46	339.266	300.14	264.171
916	2018/10	0	2	64	1	1	1	2	1	0	1	1	1	0	8	5743.17	5054.9	457	402.232	1917	1687.26	1773	1560.52	253.2	222.856	1212.97	1067.6
917	2018/10	0	1	63	1	1	1	2	1	0	2	2	2	0	11	4410.3	3881.76	700	616.11	1053.2	926.982	1415	1245.42	406.59	357.863	823.51	724.819
918	2018/10	0	1	68	1	1	1	2	1	0	1	1	1	0	11	8228.78	7242.62	521	458.562	2665.2	2345.8	2051.5	1805.64	380	334.46	2611.08	2298.16
919	2018/10	0	2	46	1	1	1	2	1	0	1	1	1	0	10	6125.23	5391.17	854	751.655	1145.8	1008.48	2240	1971.55	746.85	657.346	999.58	879.788
920	2018/10	0	1	51	1	1	1	2	1	0	1	1	1	0	13	8173.05	7193.57	1139	1002.5	2099.2	1847.63	3029	2666	556.71	489.993	1237.14	1088.88
921	2018/10	0	2	54	1	1	1	2	1	0	1	1	1	0	7	4979.19	4382.47	435	382.869	1693.9	1490.9	925	814.146	871.75	767.277	1044.54	919.36
922	2019/01	0	2	45	1	1	1	2	1	0	2	1	1	0	17	6408.69	5530.06	753.5	650.195	2345.6	2024.02	834	719.658	500.88	432.209	1950.71	1683.27
923	2019/01	0	2	37	1	1	1	2	1	0	1	1	1	0	10	4439.55	3830.89	563	485.813	1536.6	1325.93	652	562.611	694.75	599.5	978.2	844.089
924	2019/01	0	2	48	1	1	1	2	1	0	1	1	1	0	28	9029.97	7791.96	1541	1329.73	2409.9	2079.5	3269	2820.82	510.66	440.648	1263.41	1090.2
925	2019/01	0	2	66	1	1	1	2	1	0	1	1	1	0	13	8474.23	7312.41	743	641.134	1501.5	1295.64	2103	1814.68	2381.64	2055.12	1745.09	1505.84
926	2019/01	0	2	61	1	1	1	2	1	0	1	1	1	0	14	10441.5	9009.99	892	769.707	1005.9	867.991	5755	4965.99	359.88	310.54	2092.75	1805.83
927	2019/01	0	1	33	1	1	1	2	1	0	1	1	1	0	6	3199.82	2761.12	291	251.104	1942.7	1676.36	493	425.41	0	0	473.12	408.255
928	2019/01	0	1	43	1	1	1	2	1	0	1	1	1	0	6	3709.12	3200.6	263	226.943	2334.2	2014.18	604	521.191	0	0	507.92	438.284
929	2019/01	0	2	61	1	1	1	2	1	0	1	1	1	0	8	6564.71	5664.69	379	327.039	2337.8	2017.29	1358.5	1172.25	798.89	689.362	1036.52	894.413
930	2019/01	0	2	44	2	1	1	2	1	0	2	2	2	0	21	29235.5	25227.3	1116.5	963.428	4406.4	3802.28	3710.9	3202.13	1208.58	1042.88	7972.72	6879.66
931	2019/01	0	1	77	2	1	1	2	1	0	1	1	1	0	11	7102.72	6128.94	477	411.603	3121.6	2693.63	836.5	721.816	945.57	815.932	1704.05	1470.42
932	2019/01	0	2	41	1	1	1	2	1	0	1	1	1	0	9	4550.69	3926.79	393	339.12	2289.5	1975.61	1336.5	1153.27	215.35	185.825	307.34	265.204
933	2019/01	0	1	56	1	1	1	2	1	0	1	1	1	0	12	7142.35	6163.13	751	648.038	955.1	824.156	2460	2122.73	894.35	771.734	1621.9	1399.54
934	2019/02	0	2	66	1	1	1	2	1	0	1	1	1	0	11	8777.71	7574.28	964	831.835	1041.3	898.537	3045	2627.53	2207.93	1905.22	1492.48	1287.86
935	2019/02	0	1	74	1	1	1	2	1	0	2	2	2	0	6	3881.95	3349.73	325	280.442	1845.1	1592.14	792.9	684.193	0	0	918.95	792.962
936	2019/02	0	1	46	1	1	1	2	1	0	1	1	1	0	11	6330.23	5462.35	619	534.135	1029.9	888.7	2498	2155.52	378.95	326.996	1774.38	1531.11
937	2019/01	0	2	41	1	1	1	2	1	0	1	1	1	0	7	4954.42	4275.17	333	287.346	1930.8	1666.09	1027.5	886.629	810	698.949	853.12	736.157
938	2019/01	0	2	33	1	1	1	2	1	0	1	2	1	0	10	2638.91	2277.11	569	490.99	940.1	811.212	886	764.529	0	0	75.81	65.4164
939	2019/01	0	1	54	1	1	1	2	1	0	1	1	1	0	12	6844.98	5906.53	762	657.53	699	603.167	2737	2361.76	888	766.255	1616.98	1395.29
940	2019/02	0	2	51	1	1	1	2	1	0	1	1	1	0	9	5305.25	4577.9	594	512.562	1550	1337.49	1762	1520.43	427.92	369.252	897.33	774.306
941	2019/02	0	1	70	2	1	1	2	1	0	1	1	1	0	8	5505.68	4750.85	495	427.135	2127.8	1836.08	1058	912.948	490.6	423.339	1316.28	1135.82
942	2019/02	0	2	75	1	1	1	2	1	0	1	1	1	0	11	7921.12	6835.13	619	534.135	1929.9	1665.31	2796	2412.67	369.5	318.841	2008.72	1733.32
943	2019/01	0	1	56	1	1	1	2	1	0	1	1	1	0	14	8227.09	7099.15	1108	956.093	1496.9	1291.67	2608	2250.44	480.99	415.046	2503.2	2160.01
944	2019/02	0	1	79	1	1	1	2	1	0	1	1	1	0	13	7718.49	6660.28	884	762.803	1277.5	1102.35	2704	2333.28	1001.96	864.591	1851.03	1597.25
945	2019/02	0	2	53	1	1	1	2	1	0	1	1	1	0	11	8883.88	7665.9	829	715.344	2219.6	1915.29	3506	3025.33	220.51	190.278	2081.77	1796.36
946	2019/01	0	2	70	1	1	1	2	1	0	1	1	1	0	12	6543.42	5646.32	567	489.264	2951.8	2547.11	1148	990.609	338.48	292.074	1538.14	1327.26
947	2019/01	0	1	61	1	1	1	2	1	0	1	1	1	0	11	5476.19	4725.4	477	411.603	1960.6	1691.8	1066	919.851	358.14	309.039	1596.45	1377.58
948	2019/01	0	1	70	1	1	1	2	1	0	1	1	1	0	11	8979.4	7748.32	820	707.578	1516.4	1308.5	3629	3131.46	611.32	527.508	2384.68	2057.74
949	2019/02	0	1	71	1	1	1	2	2	0	1	1	1	0	12	7325.4	6321.09	567.5	489.696	2454.4	2117.9	1096.5	946.17	893.74	771.208	2295.26	1980.58
950	2019/01	0	2	68	1	1	1	2	1	0	2	2	1	0	15	8759.33	7558.42	649.5	560.453	2231.5	1925.56	2752.5	2375.13	708.51	611.373	2382.32	2055.7
951	2019/01	0	2	49	1	1	1	2	1	0	1	1	1	0	17	8561.48	7387.7	729	629.054	3248.3	2802.96	2214.5	1910.89	1074.85	927.488	1285.83	1109.54
952	2019/01	0	2	69	1	1	1	2	1	1	2	2	1	1	4	3068.44	2647.76	183	157.911	1589.6	1371.67	232	200.193	380.54	328.368	680.3	587.031
953	2019/02	0	1	48	1	1	1	2	1	0	1	1	1	0	13	6885.07	5941.13	513.5	443.099	2452.9	2116.61	877.5	757.195	1038.77	896.354	2002.4	1727.87
954	2019/02	0	1	39	1	1	1	2	1	0	2	2	1	0	20	20001.5	17259.3	921.5	795.162	3330	2873.46	2353.2	2030.58	1310.1	1130.48	5337.66	4605.87
955	2019/02	0	2	56	1	1	1	2	1	0	2	2	2	0	8	4671.08	4030.67	477	411.603	1856.2	1601.71	639.5	551.824	533.35	460.228	1160.43	1001.33
956	2019/02	0	1	78	1	1	1	2	1	0	1	1	1	0	8	5902.13	5092.95	592	510.837	939.4	810.608	2458	2121.01	57.98	50.0309	1854.75	1600.46
957	2019/02	0	1	51	1	1	1	2	1	0	1	1	1	0	12	5993.72	5171.98	551	475.458	2192.4	1891.82	2364.5	2040.33	266.33	229.816	610.49	526.792
958	2019/01	0	1	73	1	1	1	2	1	0	1	1	1	0	16	11475.3	9902.04	1310	1130.4	863.6	745.2	4201.4	3625.39	1253.72	1081.83	3846.59	3319.22
959	2019/01	0	1	71	1	1	1	2	1	0	1	1	1	0	16	11443.8	9874.89	895	772.295	2251.1	1942.47	2954.1	2549.09	1264.62	1091.24	4070.02	3512.02
960	2019/02	0	1	83	1	1	1	2	1	0	1	1	1	0	12	9202.43	7940.77	721.5	622.582	2824.9	2437.61	1498.5	1293.06	1554.52	1341.39	2043.01	1762.91
961	2019/01	0	1	55	1	1	1	2	1	0	1	1	1	0	8	3609.49	3114.63	379	327.039	1865.3	1609.57	684	590.223	301.24	259.94	379.95	327.859
962	2019/01	0	2	54	1	1	1	2	1	0	1	1	1	0	7	5353.51	4619.54	389	335.668	1896	1636.06	1058.5	913.379	782.7	675.392	1227.31	1059.05
963	2019/01	0	2	67	1	1	1	2	1	0	2	2	2	0	2	3818.96	3295.38	107	92.3303	2454	2117.56	416.5	359.398	304.17	262.468	537.29	463.627
964	2019/02	0	2	48	1	1	1	2	1	0	1	1	1	0	9	8415.63	7261.84	580	500.482	2689.8	2321.03	2713	2341.05	1290.41	1113.49	685.42	591.449
965	2019/02	0	1	40	1	1	1	2	1	0	1	1	1	0	13	8144.56	7027.94	621.5	536.292	2169.6	1872.15	1898.5	1638.22	885.26	763.891	2009.7	1734.17
966	2019/01	0	2	53	1	1	1	2	1	0	1	1	1	0	24	25054.7	21619.7	1475.2	1272.95	5154.4	4447.73	2014.2	1738.05	610.71	526.981	6701.23	5782.49
967	2019/01	0	2	59	1	1	1	2	1	0	2	2	2	0	13	8827.23	7617.01	557.5	481.067	2816	2429.93	2001.5	1727.09	1053.99	909.488	1753.24	1512.87
968	2019/02	0	1	62	1	1	1	2	1	0	1	1	1	0	13	7416.02	6399.28	561	484.087	1930.5	1665.83	2382	2055.43	328.63	283.575	2195.89	1894.83
969	2019/02	0	2	57	1	1	1	2	1	0	1	1	1	0	10	6928.16	5978.31	435	375.361	2082.9	1797.33	1096	945.738	1965.33	1695.88	1348.93	1163.99
970	2019/01	0	2	74	1	1	1	2	1	0	2	2	2	0	10	7795.08	6726.37	479.5	413.76	2224	1919.09	1760.5	1519.13	876.07	755.961	1780.01	1535.97
971	2019/01	0	2	62	1	1	1	2	1	0	1	1	1	0	20	65616.5	56620.4	1216	1049.29	4366.7	3768.02	4107.2	3544.1	2580.92	2227.08	7046.66	6080.56
972	2019/01	0	2	64	1	1	1	1	1	0	1	1	1	0	9	7716.99	6658.99	717	618.699	2794.4	2411.29	1581	1364.24	1040.1	897.502	1584.49	1367.26
973	2019/01	0	1	66	1	1	1	2	1	0	1	1	1	0	15	7195.57	6209.06	813	701.537	1199.4	1034.96	3086	2662.91	367.31	316.952	1693.86	1461.63
974	2019/02	0	1	78	1	1	1	2	1	0	1	1	1	0	10	5899.32	5090.52	435	375.361	2537.6	2189.69	1296.5	1118.75	462.72	399.281	1158.5	999.669
975	2019/02	0	1	54	1	1	1	2	1	0	1	1	1	0	3	2710.38	2338.79	153	132.024	1446.7	1248.36	752	648.901	25.6	22.0902	333.08	287.415
976	2019/02	0	1	51	1	1	1	2	1	0	1	1	1	0	9	6642.42	5731.74	684	590.223	878.4	757.971	2320	2001.93	1099.28	948.568	1177.34	1015.93
977	2019/01	0	1	71	1	1	1	2	1	0	1	1	1	0	22	9363.27	8079.56	1253	1081.21	1579.4	1362.86	3843	3316.12	0	0	2687.87	2319.36
978	2019/01	0	1	69	1	1	1	2	1	0	1	1	1	0	21	7773.92	6708.11	1150	992.335	1687.9	1456.49	2759	2380.74	661.44	570.756	1503.58	1297.44
979	2019/02	0	2	74	1	1	1	2	1	0	1	1	1	0	8	4939.21	4262.04	562	484.95	2133.4	1840.91	1552	1339.22	431.4	372.255	242.41	209.176
980	2019/03	0	2	68	1	1	1	2	1	0	1	1	1	0	10	8392.44	7241.83	543	468.555	3368.3	2906.51	1214.5	1047.99	690.06	595.453	2576.58	2223.33
981	2019/03	0	1	46	1	1	1	2	1	0	1	1	1	0	7	5023.08	4334.41	309	266.636	2140.7	1847.21	806	695.497	312.06	269.276	1455.32	1255.8
982	2019/03	0	1	34	1	1	1	2	1	0	1	1	1	0	11	6554.5	5655.88	613	528.958	2199.9	1898.29	2036	1756.86	410.58	354.289	1265.02	1091.59
983	2018/12	0	2	71	1	1	1	2	1	0	1	1	1	0	11	7420.69	6531.38	481.5	423.796	1688.2	1485.88	1813.5	1596.17	1033.74	909.854	2343.75	2062.87
984	2019/03	0	1	39	2	1	1	2	1	0	1	1	1	0	12	5944.38	5129.4	491	423.684	2074.2	1789.83	1906.5	1645.12	385.75	332.864	1059.93	914.613
985	2018/12	0	2	63	1	1	1	2	1	0	1	1	1	0	10	5072.24	4464.37	435	382.869	1557.6	1370.93	1150	1012.18	187.84	165.329	1732.8	1525.14
986	2018/12	0	1	65	1	1	1	2	1	0	1	1	1	0	15	7837.58	6898.31	661	581.784	3017.8	2656.14	258.8	227.785	0	0	762.98	671.543
987	2019/03	0	1	66	1	1	1	2	1	0	1	2	1	0	7	5000.17	4314.65	365	314.958	2341.1	2020.13	40	34.516	1025.92	885.266	1210.15	1044.24
988	2019/03	0	1	53	2	1	1	2	1	0	2	2	2	0	8	4992	4307.6	371	320.136	1711.7	1477.03	959.5	827.952	256.88	221.662	1692.92	1460.82
989	2019/03	0	2	35	1	1	1	2	1	0	1	1	1	0	11	5940.57	5126.12	625	539.312	1461.9	1261.47	2076	1791.38	995.62	859.12	596.05	514.331
990	2019/03	0	2	79	1	1	1	2	1	0	1	1	1	0	10	7195.65	6209.12	539	465.103	2146.2	1851.96	2290	1976.04	637.63	550.211	1452.82	1253.64
991	2018/12	0	1	74	1	1	1	2	1	0	1	1	1	0	23	32761.7	28835.5	1231	1083.47	5840.5	5140.56	2926.8	2576.05	413.19	363.672	4890.22	4304.16
992	2019/03	0	1	50	1	1	1	2	1	0	1	1	1	0	10	6260.41	5402.11	971	837.876	1427.4	1231.7	2115	1825.03	740.53	639.003	923.48	796.871
993	2019/03	0	1	81	1	1	1	2	1	0	1	1	1	0	9	6760.46	5833.6	429	370.184	3357.2	2896.93	821.5	708.872	138.22	119.27	1454.54	1255.12
994	2019/03	0	2	76	1	1	1	2	1	0	1	1	1	0	14	11017.8	9507.27	623	537.587	3628	3130.6	3179.6	2743.68	1564.13	1349.69	2023.08	1745.72
995	2018/12	0	1	66	1	1	1	2	1	0	1	1	1	0	14	7308.24	6432.4	607.5	534.696	2518.4	2216.59	2066	1818.41	786.02	691.822	1315.32	1157.69
996	2018/12	0	1	50	1	1	1	2	1	0	1	1	1	0	9	5093.7	4483.26	397.5	349.863	1922.5	1692.1	1408.5	1239.7	346.98	305.397	1018.22	896.194
997	2019/03	0	2	56	1	1	1	2	1	0	1	1	1	0	14	9519.56	8214.43	793	684.279	1635.3	1411.1	3482	3004.62	464.11	400.48	3127.15	2698.42
998	2019/03	0	1	62	1	1	1	2	2	0	1	1	1	0	22	65555	56567.4	2325.5	2006.67	5951.5	5135.55	3443.7	2971.57	2126.68	1835.11	9598.26	8282.34
999	2019/03	0	2	47	1	1	1	2	1	0	1	1	1	0	13	7356.26	6347.71	760.5	656.235	2221.6	1917.02	1827.8	1577.21	1430.22	1234.14	1116.14	963.117
1000	2019/03	0	2	55	1	1	1	2	1	0	1	1	1	0	6	4630.03	3995.25	267	230.394	1873.2	1616.38	927	799.908	753.32	650.04	800.51	690.76
1001	2019/03	0	1	67	1	1	1	2	1	0	2	2	1	0	14	6927.38	5977.63	735.5	634.663	2413.9	2082.95	1068.5	922.008	1143.72	986.916	1538.76	1327.8
1002	2018/12	0	1	39	1	1	1	2	1	0	1	1	1	0	12	7786.23	6853.11	507	446.24	3724.1	3277.8	1697	1493.63	57.44	50.5563	1782.69	1569.05
1003	2019/03	0	1	53	1	1	1	2	1	0	1	1	1	0	7	4626.42	3992.14	611	527.232	925.4	798.527	1600	1380.64	755.34	651.783	722.68	623.6
1004	2019/03	0	2	77	1	1	1	2	1	0	1	1	1	0	10	7376.78	6365.42	471	406.426	3363.7	2902.54	1140.5	984.137	499.25	430.803	1902.33	1641.52
1005	2018/12	0	1	72	1	1	1	2	2	0	2	2	2	0	11	7287.72	6414.34	935.5	823.388	1680.5	1479.11	1917.5	1687.7	382.04	336.255	2299.18	2023.64
1006	2019/01	0	1	39	1	1	1	2	1	0	1	2	1	0	10	6314.63	5448.89	779	672.199	1447.9	1249.39	1934	1668.85	553.29	477.434	1585.44	1368.08
1007	2019/01	0	1	70	1	1	1	2	1	0	2	2	2	0	10	7640.93	6593.36	479.5	413.76	2498.8	2156.21	1472.5	1270.62	905.98	781.77	1639.15	1414.42
1008	2019/01	0	1	34	1	1	1	2	1	0	2	2	2	0	12	15458.1	13338.8	628.5	542.332	3336.9	2879.41	2400.6	2071.48	1171.39	1010.79	4072.55	3514.2
1009	2019/01	0	2	79	1	1	1	2	1	0	1	1	1	0	10	7190.08	6204.32	525.5	453.454	3566.6	3077.62	1662.5	1434.57	156.84	135.337	1278.64	1103.34
1010	2019/01	0	2	43	1	1	1	2	1	0	1	1	1	0	7	3824.43	3300.1	401	346.023	975.5	841.759	1158	999.238	558.98	482.344	718.95	620.382
1011	2019/01	0	2	50	1	1	1	2	1	0	1	1	1	0	8	6335.02	5466.49	351	302.878	2168.5	1871.2	1268.5	1094.59	1533.59	1323.33	1013.43	874.488
1012	2019/01	0	2	56	1	1	1	2	1	0	2	2	2	0	7	3704.75	3196.83	309	266.636	1145.5	988.452	620.5	535.429	122.72	105.895	1507.03	1300.42
1013	2019/03	0	2	60	1	1	1	2	1	0	1	1	1	0	11	8181.01	7059.39	835	720.521	990	854.271	3638	3139.23	834.03	719.684	1859.98	1604.98
1014	2019/03	0	2	53	1	1	1	2	1	0	1	1	1	0	14	8786.41	7581.79	729	629.054	2141.5	1847.9	2242	1934.62	1734.35	1496.57	1939.56	1673.65
1015	2019/03	0	2	56	1	1	1	2	1	0	1	1	1	0	10	6932.66	5982.19	435	375.361	3067.2	2646.69	1320	1139.03	133.59	115.275	1976.87	1705.84
1016	2019/03	0	1	54	1	1	1	2	1	0	1	1	1	0	14	9631.11	8310.68	781	673.925	1962.1	1693.1	2297.5	1982.51	1715.98	1480.72	2314.53	1997.21
1017	2019/03	0	2	42	1	1	1	2	1	0	2	2	2	0	13	5268.32	4546.03	561	484.087	2106.9	1818.04	1207	1041.52	357.84	308.78	1026.58	885.836
1018	2019/03	0	2	65	1	1	1	2	1	0	1	1	1	0	7	4911.86	4238.44	395	340.845	1307.9	1128.59	1729	1491.95	687.83	593.528	671.13	579.118
1019	2019/03	0	2	47	1	1	1	2	1	0	1	1	1	0	7	4068.44	3510.66	313.5	270.519	769.4	663.915	1183.5	1021.24	28.72	24.7825	1204.32	1039.21
1020	2019/03	0	1	49	1	1	1	2	1	0	1	1	1	0	9	5999.93	5177.34	515	444.393	2166.6	1869.56	1525.5	1316.35	342.12	295.215	1441.71	1244.05
1021	2019/03	0	2	65	1	1	1	2	1	0	2	2	2	0	10	4593.58	3963.8	435	375.361	1381.6	1192.18	966.5	833.993	289.36	249.689	1521.12	1312.57
1022	2019/03	0	2	61	1	1	1	2	1	0	1	1	1	0	8	6031.96	5204.98	681	587.635	1994.6	1721.14	2146	1851.78	398.36	343.745	794	685.142
1023	2019/03	0	1	32	1	1	1	2	1	0	1	2	1	0	8	4229.91	3649.99	457	394.345	1493.9	1289.09	1668	1439.32	360.21	310.825	235.8	203.472
1024	2019/03	0	1	57	2	1	1	2	1	0	1	1	1	0	7	4896.91	4225.54	435	375.361	1855.1	1600.77	1147	989.746	204.64	176.584	1255.17	1083.09
1025	2019/03	0	2	13	2	1	1	2	1	0	1	1	1	0	8	4119.91	3555.07	345	297.7	1886.7	1628.03	1044	900.867	281.14	242.596	563.07	485.873
1026	2019/03	0	2	48	1	1	1	2	1	0	1	1	1	0	8	7177.68	6193.62	445	383.99	1933.4	1668.33	2562	2210.75	958	826.658	972.28	838.98
1027	2019/03	0	1	23	2	1	1	2	1	0	1	1	1	0	9	5868.58	5064	723	623.877	874.9	754.951	2746	2369.52	161.22	139.117	1339.46	1155.82
1028	2019/03	0	1	74	2	1	1	2	1	0	1	1	1	0	8	4824.02	4162.65	383	330.491	1717.9	1482.38	1060	914.674	560.34	483.517	1102.78	951.589
1029	2019/03	0	1	63	1	1	1	2	1	0	1	1	1	0	7	5188.21	4476.91	401	346.023	2230.8	1924.96	1820	1570.48	372.69	321.594	345.72	298.322
1030	2019/03	0	2	67	1	1	1	2	2	0	2	2	2	0	7	4558.13	3933.21	439.5	379.244	2104.4	1815.89	513	442.668	179.51	154.899	1312.72	1132.75
1031	2019/03	0	2	42	1	1	1	2	1	0	1	1	1	0	13	6574.49	5673.13	828	714.481	1377.9	1188.99	2683	2315.16	607.23	523.979	1054.36	909.807
1032	2019/03	0	1	89	1	1	1	2	1	0	2	2	1	0	7	4935.98	4259.26	337.5	291.229	1724.7	1488.24	1016.5	877.138	514.12	443.634	1334.16	1151.25
1033	2019/03	0	1	74	1	1	1	2	2	0	2	2	2	0	6	3962.92	3419.6	271.5	234.277	1437.6	1240.5	908	783.513	546.92	471.937	798.9	689.371
1034	2019/03	0	2	52	1	1	1	2	1	0	1	1	1	0	12	7141.38	6162.29	687	592.812	3240.5	2796.23	1330.5	1148.09	457.9	395.122	1425.48	1230.05
1035	2019/03	0	2	68	1	1	1	2	1	0	1	1	1	0	7	4614.21	3981.6	506	436.627	1847.1	1593.86	1363	1176.13	266.08	229.6	623.03	537.612
1036	2019/01	0	1	71	1	1	1	2	1	0	2	2	1	0	14	7875.86	6796.08	627.5	541.47	1909.7	1647.88	2346.5	2024.79	433.8	374.326	2549.36	2199.84
1037	2018/11	0	1	58	2	1	2	2	1	0	2	2	2	0	40	51996.6	45765.2	2317.5	2039.77	6064.1	5337.36	6746.5	5937.98	2298.67	2023.19	12989.8	11433.1
1038	2019/01	0	1	64	1	1	1	2	1	0	1	1	1	0	3	2557.03	2206.46	153	132.024	1873.3	1616.47	250.5	216.156	165.9	143.155	114.33	98.6553
1039	2019/01	0	1	63	1	1	1	2	1	0	1	1	1	0	4	2076.72	1792	218	188.112	703.8	607.309	344	296.838	424.47	366.275	377.45	325.702
1040	2019/01	0	2	44	1	1	1	2	1	0	1	1	1	0	9	5442.75	4696.55	429	370.184	1236	1066.54	1384	1194.25	946.89	817.071	1446.86	1248.5
1041	2018/12	0	1	69	1	1	1	2	1	0	2	1	1	0	34	17312.5	15237.7	1941.6	1708.91	1445.4	1272.18	4423.6	3893.47	1820.19	1602.05	2997.69	2638.44
1042	2018/12	0	1	68	2	1	1	2	1	0	1	1	1	0	29	14001.1	12323.1	1624	1429.38	874.6	769.786	5995	5276.55	922.93	812.324	3548.53	3123.27
1043	2019/01	0	1	52	1	1	1	2	1	0	1	1	1	0	8	5097.27	4398.43	427	368.458	939.4	810.608	1886	1627.43	1126.38	971.953	662.49	571.662
1044	2019/01	0	1	32	2	1	1	2	1	0	1	1	1	0	5	3763.12	3247.2	245	211.41	2238.1	1931.26	636	548.804	86.97	75.0464	557.05	480.678
1045	2018/12	0	1	79	1	1	1	2	1	0	1	1	1	0	32	8920.64	7851.57	1723	1516.51	1250.6	1100.73	2068	1820.17	1619.17	1425.12	1931.87	1700.35
1046	2018/12	0	1	72	1	1	1	2	1	0	2	2	2	0	26	54475.2	47946.8	1807.1	1590.53	5394.6	4748.1	4868.7	4285.22	1361.81	1198.61	8950.97	7878.27
1047	2018/12	0	2	57	1	1	1	2	1	0	1	1	1	0	21	13373.8	11771	1191	1048.27	3331.1	2931.89	2837.5	2497.45	1881.18	1655.74	4096.97	3605.98
1048	2018/12	0	1	51	1	1	1	2	1	0	1	1	1	0	26	60351.3	53118.7	1829.6	1610.34	5327.4	4688.95	4787.1	4213.4	2219.98	1953.93	9954.23	8761.29
1049	2019/01	0	1	73	1	1	1	2	1	0	1	1	1	0	13	5143.13	4438.01	1028	887.061	1083.4	934.866	2594	2238.36	292.9	252.743	117.83	101.675
1050	2019/01	0	1	78	1	1	1	2	1	0	1	1	1	0	14	7886.77	6805.49	603	520.329	1036.6	894.482	1873	1616.21	1350.58	1165.42	3005.59	2593.52
1051	2019/02	0	2	50	1	1	1	2	1	0	1	1	1	0	5	3377.37	2914.33	289	249.378	1535.4	1324.9	810	698.949	246.04	212.308	478.93	413.269
1052	2019/02	0	1	72	1	1	1	2	1	0	1	1	1	0	12	7484.01	6457.95	786	678.239	1120.1	966.534	2789	2406.63	1709.64	1475.25	887.27	765.625
1053	2019/02	0	2	69	2	1	1	2	1	0	1	1	1	0	7	4224.82	3645.6	559	482.361	907.9	783.427	1426	1230.5	570.6	492.371	737.32	636.233
1054	2019/01	0	2	65	1	1	1	2	1	0	2	2	2	0	9	6132	5291.3	717	618.699	1202.5	1037.64	2246.2	1938.25	924.97	798.156	1026.33	885.62
1055	2019/02	0	2	59	1	1	1	2	1	0	1	1	1	0	15	7898.72	6815.8	849	732.602	1037.4	895.172	2799	2415.26	754.13	650.739	2432.19	2098.74
1056	2019/02	0	1	60	1	1	1	2	1	0	2	2	2	0	10	5464.21	4715.07	435	375.361	1778.5	1534.67	1028	887.061	733.52	632.954	1489.19	1285.02
1057	2019/03	0	2	56	1	1	1	2	1	0	1	1	1	0	14	8502.21	7336.55	793	684.279	1285.9	1109.6	3883	3350.64	993.98	857.705	1221.33	1053.89
1058	2019/03	0	2	61	1	1	1	2	1	0	1	1	1	0	11	7839.36	6764.58	835	720.521	2104.3	1815.8	2078	1793.11	368.71	318.16	2429.35	2096.29
1059	2019/01	0	1	76	1	1	1	2	1	0	1	1	1	0	10	6082.63	5248.7	479.5	413.76	1697	1464.34	1756	1515.25	702.68	606.342	1447.45	1249
1060	2019/01	0	1	78	1	1	1	2	1	0	2	2	1	0	9	5776.51	4984.55	433.5	374.067	1757.4	1516.46	1585.5	1368.13	676.98	584.166	1323.13	1141.73
1061	2019/02	0	1	51	1	1	1	2	1	0	1	1	1	0	14	8024.83	6924.62	961	829.247	1714.8	1479.7	3158	2725.04	720.84	622.013	1434.19	1237.56
1062	2019/02	0	2	53	1	1	1	2	1	0	1	1	1	0	17	38869.9	33540.9	995.5	859.017	2854	2462.72	2795	2411.8	1408.73	1215.59	5681.51	4902.57
1063	2019/02	0	2	48	1	1	1	2	1	0	1	1	1	0	6	3006.48	2594.29	339	292.523	926.9	799.822	1517	1309.02	139.16	120.081	66.42	57.3138
1064	2019/03	0	2	62	1	1	1	2	1	0	1	1	1	0	18	77161.2	66582.4	1898	1637.78	4666.9	4027.07	2689.7	2320.94	1399.43	1207.57	6851.19	5911.89
1065	2019/01	0	1	66	1	1	1	2	1	0	1	1	1	0	11	10212.4	8812.31	1027	886.198	2841	2451.5	2125	1833.66	735.58	634.732	3474.86	2998.46
1066	2019/01	0	2	69	1	1	1	2	1	0	1	1	1	0	13	10045.5	8668.23	641	553.119	2618.4	2259.42	2421.2	2089.25	1315.51	1135.15	2404.36	2074.72
1067	2019/02	0	2	42	1	1	1	2	1	0	1	1	1	0	7	5563.55	4800.79	401	346.023	1908.8	1647.1	2142	1848.33	199.42	172.079	894.33	771.717
1068	2019/02	0	1	72	1	1	1	2	1	0	1	1	1	0	20	52566.8	45359.9	1250	1078.62	3880.2	3348.22	3816.1	3292.91	2132.85	1840.44	5333.69	4602.44
1069	2019/02	0	1	50	1	1	1	2	1	0	1	1	1	0	12	6644.46	5733.5	1059	913.811	1633.4	1409.46	2223	1918.23	802.67	692.624	908.39	783.849
1070	2019/03	0	2	65	1	1	1	2	1	0	1	1	1	0	14	7436.32	6416.8	631	544.49	1993.6	1720.28	1626	1403.07	534.96	461.617	2650.76	2287.34
1071	2019/02	0	2	63	1	1	1	2	1	0	1	1	1	0	9	9661.94	8337.29	1044	900.867	2182.4	1883.19	2086	1800.01	358.94	309.729	3627.6	3130.26
1072	2019/02	0	2	67	1	1	1	2	1	0	1	1	1	0	13	8577.46	7401.49	1040	897.416	1769.4	1526.81	3381	2917.46	201.56	173.926	2158.5	1862.57
1073	2019/02	0	2	35	2	1	1	2	1	0	2	2	2	0	20	11594.3	10004.8	859.5	741.662	3114.2	2687.24	3078.5	2656.44	1954.64	1686.66	2587.5	2232.75
1074	2019/02	0	1	53	1	1	1	2	1	0	1	1	1	0	8	4441.19	3832.3	439	378.813	1691.4	1459.51	2101	1812.95	182.79	157.729	0	0
1075	2019/02	0	1	76	1	1	1	2	1	0	2	2	2	0	12	7642.44	6594.66	519	447.845	2804	2419.57	1182	1019.95	972.86	839.481	2164.58	1867.82
1076	2019/02	0	2	64	1	1	1	1	1	0	1	1	1	0	18	11134.2	9607.72	1052.2	907.943	2921.2	2520.7	2905.6	2507.24	413.09	356.455	3806.14	3284.32
1077	2019/02	0	1	51	1	1	1	2	2	1	2	2	2	1	12	20589.9	17767	682.5	588.929	1971.5	1701.21	1934	1668.85	478.27	412.699	4980.26	4297.47
1078	2019/02	0	2	36	1	1	1	2	1	0	1	1	1	0	12	5553.47	4792.09	471	406.426	1166.5	1006.57	1390	1199.43	683.87	590.111	1830.7	1579.71
1079	2019/02	0	2	66	1	1	1	2	1	0	1	1	1	0	12	9785.8	8444.16	1065	918.988	2104.3	1815.8	2975	2567.13	950.64	820.307	2672.86	2306.41
1080	2019/02	0	1	35	1	1	1	2	1	0	1	1	1	0	9	5202.61	4489.33	822	709.304	935.9	807.588	1809	1560.99	193.3	166.799	1418.41	1223.95
1081	2019/02	0	2	71	1	1	1	2	1	0	2	2	1	0	10	7616.27	6572.08	463.5	399.954	2535.9	2188.23	2261	1951.02	635.83	548.658	1702.04	1468.69
1082	2019/01	0	1	66	1	1	1	2	1	0	1	2	1	0	6	4161	3590.53	247.5	213.568	991.2	855.306	895	772.295	580.75	501.129	1446.55	1248.23
1083	2019/02	0	2	65	1	1	1	2	1	0	1	1	1	0	8	5355.81	4621.53	562	484.95	1120.6	966.965	1947	1680.07	460.67	397.512	929.54	802.1
1084	2019/02	0	2	32	1	1	1	2	1	0	1	1	1	0	12	3551.39	3064.49	633	546.216	1775.9	1532.42	612	528.095	74.79	64.5363	443.7	382.869
1085	2019/02	0	2	59	1	1	1	2	1	0	1	1	1	0	13	8463.25	7302.94	1067	920.714	1783.4	1538.9	3772	3254.86	476.71	411.353	1225.14	1057.17
1086	2019/02	0	1	45	1	1	1	2	1	0	1	1	1	0	4	3735.58	3223.43	183	157.911	1988.7	1716.05	760	655.804	133.59	115.275	670.29	578.393
1087	2019/03	0	1	56	1	1	1	2	1	0	1	1	2	0	17	29692.6	25621.7	1025.8	885.163	3700.8	3193.42	3313.3	2859.05	577.89	498.661	4761.59	4108.77
1088	2019/03	0	2	51	2	1	1	2	1	0	1	1	1	0	4	2790.54	2407.96	184	158.774	1232	1063.09	303.5	261.89	379.55	327.514	691.49	596.687
1089	2019/01	0	1	39	2	1	1	2	1	0	1	1	1	0	9	8248.25	7117.41	421	363.281	1853.8	1599.64	542.2	467.864	501	432.313	928.25	800.987
1090	2019/02	0	1	68	1	1	1	2	1	0	2	2	2	0	12	8317.61	7177.26	523.5	451.728	2011.5	1735.72	2102.5	1814.25	1003.53	865.946	2031.58	1753.05
1091	2019/02	0	2	48	2	1	1	2	1	0	1	1	1	0	25	52642.7	45425.4	1344.7	1160.34	3579	3088.32	3655.6	3154.42	2005.76	1730.77	8060.67	6955.55
1092	2019/03	0	2	33	1	1	1	2	1	0	1	1	1	0	11	7635.15	6588.37	928	800.771	2032.8	1754.1	3049	2630.98	724.18	624.895	753.17	649.91
1093	2019/01	0	1	31	1	1	1	2	1	0	1	1	1	0	17	3974.4	3429.51	862	743.82	894.4	771.778	2218	1913.91	0	0	0	0
1094	2019/03	0	1	80	1	1	1	2	1	0	1	1	1	0	8	5940.5	5126.06	541	466.829	1994.4	1720.97	1295	1117.46	880.43	759.723	1229.67	1061.08
1095	2019/02	0	2	80	2	1	1	2	2	0	2	2	2	0	12	6789.37	5858.55	567.5	489.696	1548.9	1336.55	1384.5	1194.68	923.07	796.517	2338.4	2017.8
1096	2019/09	0	2	57	1	1	1	2	1	1	1	1	1	1	17	11755.1	10143.5	2187	1887.16	1382.5	1192.96	2849.5	2458.83	2834.3	2445.72	1431.83	1235.53
1097	2019/08	0	2	70	1	1	2	2	1	1	1	1	1	1	19	9066.77	7823.71	1708	1473.83	732.5	632.074	2053	1771.53	1431.7	1235.41	2578.57	2225.05
1098	2019/08	0	2	63	1	1	1	1	1	0	1	1	1	0	10	6250.03	5393.15	1203	1038.07	2612.1	2253.98	333.5	287.777	272.24	234.916	1811.19	1562.88
1099	2019/08	0	2	55	1	1	1	2	1	0	1	1	1	0	12	7146.38	6166.61	1265	1091.57	2071.5	1787.5	683	589.361	569.19	491.154	2539.69	2191.5
1100	2019/07	0	2	87	1	1	1	2	1	0	1	1	1	0	15	10736.5	9264.51	1556.5	1343.1	2199.7	1898.12	2450	2114.1	784.18	676.669	3174.1	2738.93
1101	2019/07	0	1	65	1	1	1	2	1	1	1	1	1	1	14	11569.5	9983.34	1957	1688.69	1975	1704.23	2730	2355.72	1525.45	1316.31	2566.07	2214.26
1102	2019/09	0	2	48	1	2	1	2	1	0	2	2	2	0	7	4709.71	4064.01	747.6	645.104	1079.3	931.328	885.5	764.098	226.75	195.663	1706.56	1472.59
1103	2019/07	0	1	66	1	1	1	2	1	0	2	2	2	0	14	8423.92	7269	1572	1356.48	1185.6	1023.05	1395.5	1204.18	244.59	211.057	3999.23	3450.93
1104	2019/07	0	2	42	1	1	1	2	1	0	1	1	1	0	8	5880.16	5073.99	989	853.408	2465.1	2127.13	819	706.715	96.12	82.9419	1510.94	1303.79
1105	2019/07	0	1	54	1	1	1	2	1	0	1	1	1	0	10	6339.06	5469.97	995	858.585	2987.9	2578.26	1230	1061.37	44.85	38.7011	716.31	618.104
1106	2019/09	0	2	77	1	1	1	2	1	1	1	1	1	1	12	7647.82	6599.3	1526	1316.78	1662.5	1434.57	1846	1592.91	1377.5	1188.64	764.82	659.963
1107	2019/09	0	2	56	1	1	1	2	1	0	1	1	1	0	19	57570.6	49677.7	3603.4	3109.37	3196.5	2758.26	395	340.845	754.48	651.041	6398.25	5521.05
1108	2019/09	0	2	47	2	1	1	2	1	1	1	1	1	1	9	4426.88	3819.95	921	794.731	922.5	796.025	1302	1123.5	238.27	205.603	762.11	657.625
1109	2019/07	0	2	56	1	1	1	2	1	1	1	1	1	1	10	9006.35	7771.58	993	856.859	3838.9	3312.59	1848	1594.64	572.99	494.433	1658.46	1431.08
1110	2019/07	0	2	46	1	1	1	2	1	0	1	1	1	0	7	5154.18	4447.54	872.5	752.88	2086	1800.01	366.5	316.253	0	0	1387.18	1197
1111	2019/09	0	1	64	1	1	1	2	1	0	1	1	1	0	3	3911.54	3375.27	334.5	288.64	2111.2	1821.75	70.5	60.8344	191.4	165.159	1101.94	950.864
1112	2019/07	0	2	65	1	1	1	2	1	0	2	2	2	0	7	4184.27	3610.61	703	606.619	2036.3	1757.12	291	251.104	277.19	239.187	876.78	756.573
1113	2019/09	0	1	40	1	1	1	2	1	1	1	1	1	1	18	8811.82	7603.72	2177	1878.53	1382.5	1192.96	2162	1865.59	686.34	592.243	1792.98	1547.16
1114	2019/07	0	1	65	1	1	1	2	1	0	2	2	2	0	9	7554.32	6518.62	913.5	788.259	3220.5	2778.97	349.5	301.583	478.55	412.941	1479.27	1276.46
1115	2019/09	0	1	41	1	1	1	2	1	0	1	1	1	0	10	6706.21	5786.79	1692	1460.03	923.5	796.888	1536	1325.41	1427.54	1231.82	884.17	762.95
1116	2019/07	0	2	67	1	1	1	2	1	1	1	1	1	1	15	10002.4	8631.08	2001	1726.66	1457.9	1258.02	2484	2143.44	1219.18	1052.03	1729.33	1492.24
1117	2019/07	0	2	58	1	1	1	2	1	0	2	2	2	0	11	6767.47	5839.65	1275	1100.2	2470.4	2131.71	1284	1107.96	428.74	369.96	1204.33	1039.22
1118	2019/09	0	2	70	1	1	1	2	2	0	2	2	2	0	9	6611.58	5705.13	1085.5	936.678	1615.5	1394.01	519.5	448.276	133.59	115.275	2119.49	1828.91
1119	2019/07	0	1	69	1	1	1	2	1	1	1	1	1	1	15	10892.7	9399.27	1973	1702.5	2057.9	1775.76	2410	2079.59	1793.44	1547.56	1655.32	1428.38
1120	2019/07	0	2	73	1	1	1	2	1	1	1	1	1	1	13	8615.46	7434.28	1827	1576.52	1455.9	1256.3	2034	1755.14	846.34	730.307	1998.22	1724.26
1121	2019/07	0	2	74	1	1	1	2	1	0	1	1	1	0	9	6333.95	5465.56	1032	890.513	1954.6	1686.62	849.5	733.033	740.8	639.236	1748.05	1508.39
1122	2019/09	0	2	56	1	1	1	2	1	0	1	1	1	0	9	5550.57	4789.59	1125	970.762	1591.6	1373.39	801.5	691.614	619.86	534.877	1412.61	1218.94
1123	2019/07	0	1	48	1	1	1	2	1	0	2	2	2	0	10	5340.74	4608.52	1056	911.222	1575.8	1359.76	929	801.634	121.14	104.532	1640.8	1415.85
1124	2019/08	0	2	80	1	1	1	2	1	1	1	1	1	1	15	9084.35	7838.88	1770	1527.33	1182	1019.95	2516	2171.06	724.79	625.421	1990.56	1717.65
1125	2019/07	0	2	65	1	1	1	2	1	0	1	1	1	0	10	5684.4	4905.07	1017	877.569	785.8	678.067	1882	1623.98	440.91	380.461	1293.69	1116.32
1126	2019/08	0	1	69	1	1	1	2	1	0	2	2	2	0	7	3465.09	2990.03	797.5	688.163	860.1	742.18	0	0	624.48	538.864	732.01	631.651
1127	2019/09	0	2	74	1	1	1	2	1	1	1	1	1	1	4	4473.81	3860.45	538	464.24	1494.5	1289.6	770.5	664.864	851.09	734.405	631.72	545.111
1128	2019/07	0	2	51	1	1	1	2	1	0	1	1	1	0	41	56673.6	48903.7	5638.6	4865.55	2828.7	2440.88	1293	1115.73	299.4	258.352	7513.82	6483.67
1129	2019/07	0	2	68	1	1	1	2	1	0	1	1	1	0	35	97441.1	84081.9	5981	5161	5825.3	5026.65	2544.5	2195.65	1523.15	1314.33	10040.6	8664.04
1130	2019/07	0	2	44	1	1	1	2	1	0	1	1	1	0	12	7729.17	6669.5	1154	995.786	2135	1842.29	1418	1223.59	1599.37	1380.1	1002.8	865.316
1131	2019/07	0	2	69	1	1	1	2	1	0	1	1	1	0	13	6481.84	5593.18	1455	1255.52	2260.7	1950.76	334.5	288.64	379.39	327.376	2000.25	1726.02
1132	2019/08	0	2	38	1	1	1	2	1	1	1	2	1	1	14	9429.73	8136.91	1977	1705.95	1638.5	1413.86	2160	1863.86	1878.01	1620.53	1225.22	1057.24
1133	2019/08	0	2	49	1	1	1	2	1	0	1	1	1	0	11	7447.33	6426.3	1286	1109.69	1571	1355.62	1799	1552.36	1441.89	1244.21	950.44	820.134
1134	2019/08	0	2	55	1	1	1	2	1	1	1	1	1	1	13	6782.31	5852.45	1381	1191.66	1127.6	973.006	1994	1720.62	1207.9	1042.3	839.81	724.672
1135	2019/07	0	2	61	1	1	1	2	1	0	1	1	1	0	11	7987.47	6892.39	1259	1086.39	2695.9	2326.29	733	632.506	418	360.692	1675.57	1445.85
1136	2019/07	0	2	56	1	1	1	2	1	1	1	1	1	1	6	6231.96	5377.56	606	522.917	3632.9	3134.83	672	579.869	206.73	178.387	1054.33	909.781
1137	2019/08	0	1	53	1	1	1	2	1	1	1	1	1	1	6	4376.54	3776.52	683	589.361	922.5	796.025	934	805.948	956.61	825.459	632.43	545.724
1138	2019/07	0	1	67	1	1	1	2	1	0	1	1	1	0	16	9176.48	7918.38	1798	1551.49	1227.3	1059.04	2410	2079.59	1921.13	1657.74	1666.05	1437.63
1139	2019/07	0	1	76	1	1	1	2	1	0	1	1	1	0	4	4921.17	4246.48	467.5	403.406	2699.7	2329.57	200.5	173.011	452.99	390.885	862.48	744.234
1140	2019/08	0	2	65	1	1	1	2	1	0	1	1	1	0	14	11327.8	9774.78	1931	1666.26	2094	1806.91	3217	2775.95	1666.22	1437.78	1068.61	922.103
1141	2019/07	0	2	66	1	1	1	2	1	0	1	1	1	0	8	5902.32	5093.11	947	817.166	1127.6	973.006	1372	1183.9	1333.81	1150.94	784.91	677.299
1142	2019/07	0	2	37	1	1	1	2	1	0	1	1	1	0	14	4908.52	4235.56	909	784.376	1732.3	1494.8	1187.5	1024.69	241.04	207.993	328.68	283.618
1143	2019/07	0	1	53	1	1	1	2	1	1	1	1	1	1	5	4485.83	3870.82	812	700.675	1403	1210.65	684	590.223	1078.77	930.87	316.06	272.728
1144	2019/07	0	1	48	1	1	1	2	1	0	2	2	2	0	24	7117.59	6141.77	2020	1743.06	2023.7	1746.25	300	258.87	519.05	447.888	2158.84	1862.86
1145	2019/07	0	2	71	1	1	1	2	1	0	2	2	1	0	7	5464.31	4715.15	808.5	697.654	2013.1	1737.1	353.5	305.035	307.21	265.091	1658	1430.69
1146	2019/07	0	2	50	1	1	1	2	1	0	1	1	1	0	16	9537.98	8230.32	1487	1283.13	1997.4	1723.56	3180	2744.02	460.69	397.529	1209.89	1044.01
1147	2019/07	0	2	55	1	1	1	2	1	0	1	1	1	0	11	7539.39	6505.74	1252	1080.35	2085.9	1799.92	1618	1396.17	627.86	541.78	1081.63	933.338
1148	2019/07	0	1	78	1	1	1	2	1	0	1	1	1	0	22	29480.3	25438.6	2331.8	2012.11	4705.1	4060.03	339	292.523	441.25	380.755	2892.2	2495.68
1149	2019/09	0	2	80	2	1	1	2	2	0	2	2	2	0	10	7715.14	6657.39	1209.5	1043.68	2519.6	2174.16	451.5	389.599	311.71	268.974	2016.83	1740.32
1150	2019/09	0	1	71	1	1	1	2	1	0	1	1	1	0	3	3548.62	3062.1	597	515.151	1449.3	1250.6	421.5	363.712	631.6	545.007	427.22	368.648
1151	2019/07	0	2	51	1	1	1	2	1	1	1	1	1	1	9	7161.63	6179.77	1047	903.456	1488.8	1284.69	1737	1498.86	762.96	658.358	1683.87	1453.01
1152	2019/07	0	2	46	1	1	1	2	1	0	1	1	1	0	13	7325.38	6321.07	1335	1151.97	2681.7	2314.04	837.5	722.679	586.01	505.668	1867.17	1611.18
1153	2019/07	0	1	57	1	1	1	2	1	1	1	1	1	1	10	6285.27	5423.56	1143	986.294	1493.6	1288.83	1628	1404.8	994.25	857.938	775.42	669.11
1154	2019/08	0	2	60	1	1	1	2	1	0	1	1	1	0	4	4038.79	3485.07	504	434.901	1440.5	1243.01	982	847.368	217.35	187.551	768.94	663.518
1155	2019/08	0	1	68	1	1	1	2	1	0	1	1	1	0	23	27427.1	23666.8	2637	2275.47	3090.7	2666.96	573	494.442	156.98	135.458	1958.42	1689.92
1156	2019/09	0	2	75	2	1	1	2	2	0	2	2	2	0	8	6213	5361.2	867.5	748.566	2549.1	2199.62	421.5	363.712	680.17	586.919	1175.73	1014.54
1157	2019/07	0	2	64	2	1	1	2	1	0	1	1	1	0	17	8441.25	7283.95	1661	1433.28	2383.2	2056.46	1708	1473.83	636.12	548.908	955.93	824.872
1158	2019/09	0	2	73	1	1	1	2	1	0	2	2	2	0	7	4848.85	4184.07	851	734.328	2570.8	2218.34	357	308.055	354.99	306.321	715.06	617.025
1159	2019/09	0	2	71	1	1	1	2	1	0	1	1	1	0	14	26016.4	22449.5	1644.8	1419.3	3305	2851.88	718.5	619.993	38.52	33.2389	1666.58	1438.09
1160	2019/07	0	2	69	1	1	1	2	1	0	1	1	1	0	25	33168.5	28621.1	3119.8	2692.07	2840.5	2451.07	2333.5	2013.58	1447.84	1249.34	2289.86	1975.92
1161	2019/08	0	1	58	1	1	1	2	1	0	1	1	1	0	5	3407.82	2940.61	575	496.167	677.5	584.615	670	578.143	631.16	544.628	686.16	592.087
1162	2019/08	0	2	50	1	1	1	2	1	0	1	1	1	0	13	6228.83	5374.86	1409	1215.83	1643.9	1418.52	528.5	456.043	357.38	308.383	2170.05	1872.54
1163	2019/08	0	2	59	1	1	1	2	1	0	1	1	1	0	9	7286.35	6287.39	1108	956.093	2121.5	1830.64	1430	1233.95	1016.95	877.526	1308.9	1129.45
1164	2019/08	0	2	68	1	1	1	2	1	1	1	1	1	1	11	8380.08	7231.17	1380	1190.8	2259.7	1949.89	714.5	616.542	1436.59	1239.63	1875.29	1618.19
1165	2019/07	0	1	54	1	1	1	2	1	0	1	1	1	0	8	5145.72	4440.24	1034	892.238	857.1	739.591	1246	1075.17	333.76	288.001	1315.86	1135.46
1166	2019/07	0	1	56	1	1	1	2	1	0	1	1	1	0	8	6326.22	5458.89	787	679.102	1485.9	1282.18	1650	1423.78	1147.76	990.402	603.56	520.812
1167	2019/08	0	2	79	1	1	1	2	1	1	1	1	1	1	12	6450.24	5565.91	1281	1105.37	1522.5	1313.76	2184	1884.57	116.72	100.718	668.02	576.434
1168	2019/09	0	2	68	1	1	1	2	2	0	2	2	2	0	5	4593.38	3963.63	548.5	473.301	2159.1	1863.09	165	142.378	267.18	230.55	1215.6	1048.94
1169	2019/09	0	1	74	1	1	1	2	1	0	2	2	1	0	7	7016.07	6054.16	836.5	721.816	2729.1	2354.94	353.5	305.035	617.57	532.901	2028.4	1750.31
1170	2019/09	0	1	33	1	1	1	1	1	0	1	1	1	0	12	9615.42	8297.14	1708	1473.83	5240.2	4521.77	1128	973.351	305.87	263.935	1177.35	1015.93
1171	2019/07	0	1	51	1	1	1	2	1	0	1	1	1	0	15	9122.57	7871.86	1615	1393.58	2629.1	2268.65	2089	1802.6	256.86	221.644	2448.61	2112.9
1172	2019/07	0	2	47	1	1	1	2	1	0	1	1	1	0	9	5553.48	4792.1	939	810.263	1070.5	923.734	825	711.892	1150.96	993.163	844.02	728.305
1173	2019/08	0	2	85	1	1	1	2	1	0	1	1	1	0	5	5303.31	4576.22	544	469.417	3310.8	2856.89	232.5	200.624	190	163.951	788.01	679.974
1174	2019/08	0	2	67	2	1	1	2	1	0	2	2	2	0	5	5023.35	4334.65	617.5	532.841	2553.1	2203.07	284	245.064	456.41	393.836	806.34	695.791
1175	2019/08	0	1	29	1	1	1	2	1	0	1	1	1	0	17	23819.7	20554	4595	3965.02	3391	2926.09	176.5	152.302	256.73	221.532	6633.66	5724.18
1176	2019/08	0	2	48	1	1	1	1	1	0	2	2	2	0	9	4987.9	4304.06	967	834.424	1719.4	1483.67	1018	878.432	86.43	74.5804	1111.07	958.742
1177	2019/07	0	2	54	1	1	1	2	1	1	1	1	1	1	15	9069.56	7826.12	1457	1257.24	2088.9	1802.51	2463	2125.32	746.75	644.37	2147.91	1853.43
1178	2019/07	0	2	76	1	1	1	2	1	0	1	1	1	0	9	7854.2	6777.39	1041	898.279	3026.1	2611.22	615	530.683	794.57	685.634	2368.53	2043.8
1179	2019/08	0	2	33	1	1	1	2	1	0	1	1	1	0	5	1538	1327.14	303	261.459	940.7	811.73	114	98.3706	114.22	98.5604	66.08	57.0204
1180	2019/08	0	1	69	1	1	1	2	1	0	2	2	1	0	15	10278.7	8869.5	1994	1720.62	2814.2	2428.37	1655.5	1428.53	1204.6	1039.45	2610.42	2252.53
1181	2019/08	0	2	39	1	1	1	2	1	1	2	2	2	1	15	9287.82	8014.46	1709	1474.7	3217.9	2776.73	2060	1777.57	217.7	187.853	1900.22	1639.7
1182	2019/09	0	2	78	1	1	1	2	1	0	1	1	1	0	7	4564.03	3938.3	749	646.312	2060.9	1778.35	104	89.7416	1026.73	885.965	623.4	537.932
1183	2019/08	0	2	57	1	1	1	2	2	0	2	2	2	0	11	5496.81	4743.2	1086	937.109	1409.7	1216.43	475	409.877	574.6	495.822	1339.51	1155.86
1184	2019/09	0	2	70	1	1	1	2	1	1	1	1	1	1	11	7625.99	6580.46	1576	1359.93	1382.5	1192.96	1564	1349.58	1883.2	1625.01	1110.29	958.069
1185	2019/07	0	2	67	1	1	1	2	1	0	1	1	1	0	10	7318.51	6315.14	1187	1024.26	1403	1210.65	1710	1475.56	1731.6	1494.2	881.91	761
1186	2019/07	0	2	48	1	1	1	2	1	1	1	1	1	1	14	6510.72	5618.1	1437	1239.99	885.9	764.443	1820	1570.48	397.72	343.192	1774.1	1530.87
1187	2019/07	0	2	73	1	1	1	2	1	0	2	2	1	0	7	6763.53	5836.25	894.5	771.864	2577.7	2224.3	362	312.37	625.28	539.554	1336.05	1152.88
1188	2019/07	0	1	60	1	1	1	2	1	0	1	1	1	0	5	3645.58	3145.77	567	489.264	925.9	798.959	940	811.126	348.92	301.083	808.76	697.879
1189	2019/09	0	2	36	1	1	1	2	1	0	1	1	1	0	5	2321.8	2003.48	571	492.716	889.7	767.722	120	103.548	70	60.403	365.1	315.045
1190	2019/07	0	1	70	1	1	1	2	1	0	1	1	1	0	13	9821.4	8474.88	1626	1403.07	2791.2	2408.53	1200	1035.48	1561.12	1347.09	2083.08	1797.49
1191	2019/07	0	2	80	2	1	1	2	1	1	1	1	1	1	13	7173.63	6190.12	1611	1390.13	1431.3	1235.07	1142	985.431	564.72	487.297	2406.61	2076.66
1192	2019/08	0	2	66	1	1	1	2	1	1	1	1	1	1	6	4846.79	4182.29	723	623.877	1142.5	985.863	1024	883.609	446.93	385.656	1070.36	923.613
1193	2019/08	0	1	50	2	1	1	2	1	1	1	1	1	1	7	4724.68	4076.93	772	666.159	677.5	584.615	1326	1144.21	533.39	460.262	1127.79	973.17
1194	2019/08	0	2	47	2	1	1	2	1	0	1	1	1	0	10	6465.7	5579.25	1109.5	957.387	1890.5	1631.31	610.5	526.8	909.16	784.514	1300.04	1121.8
1195	2019/08	0	1	47	1	1	1	2	1	0	1	1	1	0	15	7330.92	6325.85	1558	1344.4	3110.1	2683.7	1073.5	926.323	435.86	376.103	929.46	802.031
1196	2019/08	0	1	24	2	1	1	2	1	0	1	1	1	0	14	23667.4	20422.6	1716.2	1480.91	2397.1	2068.46	0	0	404.52	349.06	2145.56	1851.4
1197	2019/07	0	1	72	1	1	1	2	2	0	1	1	1	0	17	9407.74	8117.94	1858	1603.27	2155.7	1860.15	1668.5	1439.75	940.26	811.35	2785.28	2403.42
1198	2019/08	0	2	75	2	1	1	2	1	0	1	1	1	0	6	4463.24	3851.33	667.5	575.986	1762.1	1520.52	374.5	323.156	0	0	1285.14	1108.95
1199	2019/08	0	2	48	1	1	1	2	1	1	1	1	1	1	14	7541.2	6507.3	1759	1517.84	3031.4	2615.79	748	645.449	437.45	377.475	1529.35	1319.68
1200	2019/08	0	1	81	1	1	1	2	2	0	2	2	2	0	8	5461.83	4713.01	902.5	778.767	2020.5	1743.49	331	285.62	31.39	27.0864	1759.44	1518.22
1201	2019/08	0	2	40	1	1	1	2	1	0	1	1	1	0	9	4429.8	3822.47	1049.6	905.7	885.3	763.925	391	337.394	484.79	418.325	1440.11	1242.67
1202	2019/08	0	1	56	1	1	1	2	1	0	1	1	1	0	9	7123.15	6146.56	1186	1023.4	2468.8	2130.33	0	0	902.45	778.724	2376.9	2051.03
1203	2019/08	0	1	65	1	1	1	2	1	0	2	1	1	0	29	78566.7	67795.2	4323.5	3730.75	3939.8	3399.65	1175	1013.91	1792.39	1546.65	7433.97	6414.77
1204	2019/08	0	2	70	1	1	1	2	1	0	1	1	1	0	7	4596.1	3965.97	739.5	638.114	1597.1	1378.14	314	270.951	571.07	492.776	966.43	833.932
1205	2019/08	0	2	53	1	1	1	2	1	1	1	1	1	1	13	8105.99	6994.66	1867	1611.03	922.5	796.025	2224	1919.09	595.55	513.9	1895.94	1636.01
1206	2019/08	0	1	66	1	1	1	2	1	0	1	1	1	0	10	5033.48	4343.39	1085	936.246	1468.5	1267.17	1478	1275.37	130.48	112.591	519.5	448.276
1207	2019/08	0	2	75	1	1	1	2	1	0	1	1	1	0	14	7532.34	6499.65	1694	1461.75	1432	1235.67	1517	1309.02	974.84	841.189	1844.5	1591.62
1208	2019/08	0	2	64	1	1	1	2	1	0	1	2	1	0	8	4466.55	3854.18	1031	889.65	1308.5	1129.1	264	227.806	192.71	166.289	1438.34	1241.14
1209	2019/08	0	2	56	1	1	1	2	1	0	1	1	1	0	15	27663.2	23870.5	1810.8	1562.54	3467.4	2992.02	859	741.231	251.44	216.968	2553.51	2203.42
1210	2019/09	0	2	53	2	1	1	1	1	0	1	1	1	0	4	4652.21	4014.39	705	608.344	1816.3	1567.28	1120	966.448	44.1	38.0539	889.81	767.817
1211	2019/06	0	2	65	1	1	1	2	1	0	1	1	1	0	23	12221.2	10545.7	1957	1688.69	2140.5	1847.04	3407	2939.9	1221.66	1054.17	1693.04	1460.92
1212	2019/08	0	2	69	1	1	1	2	1	0	2	2	1	0	6	5138.69	4434.17	740.5	638.977	2249	1940.66	268	231.257	298.57	257.636	1199.62	1035.15
1213	2019/08	0	1	59	1	1	1	2	1	1	1	1	1	1	5	4781.02	4125.54	882	761.078	1378.5	1189.51	810	698.949	1003.63	866.032	498.89	430.492
1214	2019/08	0	2	54	1	1	1	2	1	0	1	1	1	0	10	6593.88	5689.86	1579	1362.52	848.5	732.17	1634	1409.98	542.06	467.743	1647.32	1421.47
1215	2019/08	0	2	66	1	1	1	2	1	0	1	1	1	0	16	11633.6	10038.6	1866	1610.17	3786.9	3267.71	2170.5	1872.92	744.73	642.627	3031.47	2615.85
1216	2019/06	0	2	49	1	1	1	2	1	1	1	1	1	1	20	8003.79	6906.47	1830	1579.11	1773.1	1530.01	1010.5	871.96	677.92	584.977	2694.27	2324.88
1217	2019/08	0	2	44	1	1	1	2	1	0	1	1	1	0	8	5956.91	5140.22	851	734.328	1517.9	1309.8	1563	1348.71	1127.78	973.161	574.23	495.503
1218	2019/07	0	1	66	1	1	1	2	1	0	1	1	1	0	14	6966.1	6011.05	1661	1433.28	1480.1	1277.18	706	609.207	361.28	311.748	1821.72	1571.96
1219	2019/08	0	1	61	1	1	1	2	1	0	1	1	1	0	25	62995.1	54358.4	4967.9	4286.8	4159.2	3588.97	1114	961.27	1535.31	1324.82	7251.56	6257.37
1220	2019/09	0	1	75	1	1	1	2	1	1	1	1	1	1	7	5654.09	4878.91	1142	985.431	1291	1114	1048	904.319	997.09	860.389	903	779.198
1221	2019/08	0	2	58	1	1	1	2	1	0	2	2	2	0	8	7824.29	6751.58	867.5	748.566	2854.6	2463.23	397	342.571	967.95	835.244	1667.24	1438.66
1222	2019/08	0	1	69	1	1	1	2	1	0	1	1	1	0	14	8825.84	7615.81	1513	1305.57	2551.1	2201.34	1212	1045.83	599.14	516.998	2363.6	2039.55
1223	2019/08	0	1	77	1	1	1	2	1	0	1	1	1	0	7	4239.45	3658.22	744	641.997	1617	1395.31	624	538.449	132.15	114.032	1122.3	968.432
1224	2019/08	0	1	84	1	1	1	2	1	1	1	1	1	1	8	3419.29	2950.5	707	610.07	1551.2	1338.53	728	628.191	26.49	22.8582	125.6	108.38
1225	2019/08	0	1	78	1	1	1	2	1	0	1	1	1	0	10	5054.85	4361.83	1027	886.198	1838.9	1586.79	544	469.417	129.92	112.108	1506.03	1299.55
1226	2019/08	0	2	77	1	1	1	2	1	0	1	1	1	0	11	5393.47	4654.02	929.2	801.806	1346.2	1161.64	988	852.545	843.97	728.261	872.1	752.535
1227	2019/08	0	2	70	1	1	1	2	1	0	1	1	1	0	15	10316.6	8902.23	1901	1640.37	1826.5	1576.09	2540	2191.77	1714.08	1479.08	2174.07	1876
1228	2019/08	0	1	83	1	1	1	2	1	0	1	1	1	0	10	6492.82	5602.65	1170	1009.59	831	717.07	1749	1509.21	1433.9	1237.31	881.92	761.009
1229	2019/08	0	2	55	1	1	1	2	1	1	1	1	1	1	4	2383.69	2056.89	417	359.829	848.5	732.17	267.5	230.826	536.37	462.834	232.32	200.469
1230	2019/08	0	2	71	1	1	1	2	1	0	1	1	1	0	8	6086.87	5252.36	961	829.247	1648	1422.06	1296	1118.32	715.81	617.672	1132.06	976.854
1231	2019/08	0	2	57	1	1	1	2	1	1	1	1	1	1	14	9047.11	7806.75	1597	1378.05	2262.9	1952.66	2063	1780.16	142.45	122.92	2676.76	2309.78
1232	2019/08	0	2	38	1	1	1	2	1	0	2	2	2	0	9	5687.33	4907.6	967.5	834.855	1822.7	1572.81	516	445.256	775.25	668.963	1061.88	916.296
1233	2019/08	0	1	66	1	1	1	2	1	0	2	2	2	0	8	5906.19	5096.45	1103	951.778	2292.2	1977.94	639	551.393	283.52	244.649	1570.47	1355.16
1234	2019/07	0	1	47	1	1	1	2	1	0	1	1	1	0	7	3842.42	3315.62	782	674.788	1739	1500.58	212	182.935	282.34	243.631	818.08	705.921
1235	2019/07	0	1	66	1	1	1	2	1	0	1	2	1	0	3	4904.54	4232.13	848	731.739	2929.2	2527.61	243	209.685	101.12	87.2564	783.22	675.84
1236	2019/06	0	1	61	1	1	1	2	1	0	1	1	1	0	38	48424.4	41785.4	5670.8	4893.33	4231.9	3651.71	895	772.295	815.41	703.617	12015	10367.7
1237	2019/07	0	2	68	1	1	1	2	1	0	2	2	1	0	9	5739.87	4952.93	1172.5	1011.75	1470.6	1268.98	547.5	472.438	164.98	142.361	1865.29	1609.56
1238	2019/07	0	1	63	2	1	1	2	1	0	2	2	2	0	18	8031.27	6930.18	1928	1663.67	1019.6	879.813	843.5	727.856	905.13	781.036	3308.04	2854.51
1239	2019/06	0	2	65	1	1	1	2	2	0	2	2	2	0	22	70459.7	60799.7	3374.7	2912.03	4810.4	4150.89	1035.5	893.533	1505.36	1298.97	7423.67	6405.88
1240	2019/07	0	2	68	1	1	1	2	1	0	1	1	1	0	9	4791.66	4134.72	982	847.368	1970.7	1700.52	608.5	525.074	113.34	97.8011	1099.12	948.43
1241	2019/07	0	1	75	1	1	1	2	1	0	1	1	1	0	3	1870.4	1613.97	392	338.257	1047.3	903.715	24	20.7096	203.06	175.22	204.04	176.066
1242	2019/07	0	2	46	1	1	1	2	1	0	1	1	1	0	9	6752.07	5826.36	912	786.965	1560.5	1346.56	2153.5	1858.25	475.95	410.697	785.12	677.48
1243	2019/07	0	1	67	1	1	1	2	1	0	1	1	1	0	21	78346.8	67605.4	3115.8	2688.62	3210.4	2770.25	707	610.07	851.02	734.345	11366.1	9807.79
1244	2019/07	0	2	65	1	1	1	2	1	0	2	2	2	0	8	5497.45	4743.75	1048.5	904.75	1214.1	1047.65	901.5	777.904	121.14	104.532	2194.21	1893.38
1245	2019/06	0	1	42	1	1	1	2	1	1	1	1	1	1	5	4578.02	3950.37	527	454.748	1494.5	1289.6	740	638.546	1116.4	963.341	355.12	306.433
1246	2019/07	0	1	18	2	1	1	2	1	0	1	1	1	0	18	15161.8	13083.1	2242.2	1934.79	2390.7	2062.93	823	710.166	364.77	314.76	4225.59	3646.26
1247	2019/07	0	1	43	2	1	1	2	1	1	1	1	1	1	8	3919.82	3382.41	577	497.893	922.5	796.025	1518	1309.88	341.54	294.715	35.78	30.8746
1248	2019/07	0	2	80	2	1	1	2	1	0	1	1	1	0	9	5708.88	4926.19	918	792.142	903.5	779.63	1402	1209.79	380.33	328.187	1446.05	1247.8
1249	2019/06	0	2	34	1	1	1	2	1	0	1	1	1	0	8	5756.22	4967.04	907.5	783.082	1821.1	1571.43	411	354.652	778.22	671.526	802.4	692.391
1250	2019/06	0	1	55	1	1	1	2	1	0	1	1	1	0	14	6059.58	5228.81	1512	1304.7	2026.8	1748.93	119	102.685	0	0	1939.78	1673.84
1251	2019/07	0	1	78	2	1	1	2	1	0	1	2	2	0	10	5647.87	4873.55	1123	969.036	2403.3	2073.81	60	51.774	302.24	260.803	1079.33	931.354
1252	2019/07	0	2	77	1	1	1	2	1	0	1	1	1	0	17	9592.63	8277.48	1833	1581.7	2795.1	2411.89	911	786.102	1041.76	898.934	2451.77	2115.63
1253	2019/07	0	2	49	1	1	1	2	1	0	1	1	1	0	10	6106.03	5268.89	1068.5	922.008	1713	1478.15	598.5	516.445	702.68	606.342	1343.35	1159.18
1254	2019/06	0	2	29	1	1	1	2	1	0	1	1	1	0	7	20768.2	17920.8	783.4	675.996	1236.7	1067.15	254.5	219.608	204.64	176.584	1194.92	1031.1
1255	2019/07	0	2	77	1	1	1	2	1	0	1	1	1	0	4	4332.98	3738.93	558	481.498	1729.6	1492.47	356	307.192	599.14	516.998	1072.24	925.236
1256	2019/07	0	1	32	2	1	1	2	1	1	1	1	1	1	19	8739.02	7540.9	2008	1732.7	2190.2	1889.92	2464	2126.18	319.03	275.291	1596.79	1377.87
1257	2019/08	0	1	42	2	1	1	2	1	1	1	1	1	1	18	7632.45	6586.04	2402	2072.69	885.9	764.443	1016	876.706	546.79	471.825	2287.76	1974.11
1258	2019/08	0	1	49	2	1	1	2	1	0	1	1	1	0	19	17048.7	14711.3	2690.7	2321.8	1857	1602.4	986	850.819	649.3	560.281	4657.08	4018.59
1259	2019/07	0	2	54	1	1	1	2	1	0	1	1	1	0	11	7960.88	6869.44	1187	1024.26	794.4	685.488	2243	1935.48	1824.92	1574.72	1200.56	1035.96
1260	2019/08	0	1	54	1	1	1	1	1	0	1	1	1	0	11	8032.11	6930.91	1413	1219.28	1826.5	1576.09	1872	1615.35	1114.43	961.641	988.18	852.7
1261	2019/08	0	2	74	1	1	1	2	1	0	2	2	2	0	7	8542.83	7371.61	862.5	744.251	3461.6	2987.01	314	270.951	718.4	619.907	2184.33	1884.86
1262	2019/07	0	1	62	1	1	1	2	1	0	1	1	1	0	8	8212.69	7086.73	955	824.069	5079.4	4383.01	419	361.555	272.53	235.166	1486.76	1282.92
1263	2019/07	0	2	35	1	1	1	2	1	0	1	1	1	0	16	6115.69	5277.23	1125	970.762	1628.5	1405.23	2419.5	2087.79	339.05	292.566	51.64	44.5601
1264	2019/07	0	1	73	1	1	1	2	2	0	2	2	2	0	13	7611.8	6568.22	1376.5	1187.78	1720.6	1484.71	631	544.49	329.96	284.722	2855.74	2464.22
1265	2019/08	0	2	42	1	1	1	2	1	0	1	1	1	0	9	4923.67	4248.63	927	799.908	1144.5	987.589	1612	1390.99	533.38	460.253	486.79	420.051
1266	2019/08	0	1	68	1	1	1	2	1	1	1	1	1	1	9	8079.1	6971.45	1156	997.512	2763.3	2384.45	328	283.031	0	0	3253.8	2807.7
1267	2019/07	0	2	56	1	1	1	2	1	0	1	1	1	0	14	8107.8	6996.22	1729	1491.95	2354.7	2031.87	1419.5	1224.89	514.29	443.781	2048.31	1767.49
1268	2019/07	0	2	48	1	1	1	2	1	0	1	1	1	0	10	6026.82	5200.54	1147	989.746	2225.4	1920.3	1074.5	927.186	133.59	115.275	1446.33	1248.04
1269	2019/08	0	2	76	1	1	1	2	1	0	1	1	1	0	8	6560.81	5661.32	1033	891.375	2295.7	1980.96	352	303.741	985.32	850.232	1334.79	1151.79
1270	2019/08	0	2	53	1	1	1	2	1	0	1	1	1	0	15	8588.73	7411.21	1463	1262.42	1782.5	1538.12	2134	1841.43	1003.72	866.11	994.51	858.162
1271	2019/08	0	2	70	1	1	1	2	1	0	2	2	2	0	15	9290.47	8016.74	1507.5	1300.82	2894.2	2497.4	817.5	705.421	1317.74	1137.08	1767.53	1525.2
1272	2019/07	0	1	77	1	1	1	2	1	0	1	1	1	0	11	6162.01	5317.2	1310	1130.4	1975.6	1704.74	1142.5	985.863	230.6	198.985	1349.31	1164.32
1273	2019/08	0	2	62	1	1	1	2	1	0	1	1	1	0	6	6978.66	6021.88	880	759.352	3271.7	2823.15	667	575.554	539.01	465.112	1611.95	1390.95
1274	2019/08	0	2	78	1	1	1	2	1	0	1	1	1	0	10	6698.71	5780.32	1335	1151.97	1598.5	1379.35	1030	888.787	532.88	459.822	1901.33	1640.66
1275	2019/07	0	2	65	1	1	1	2	1	0	1	1	1	0	16	10159.2	8766.41	1893.8	1634.16	1921.7	1658.23	1455	1255.52	1266.96	1093.26	2611.78	2253.7
1276	2019/07	0	1	65	1	1	1	2	1	0	1	1	1	0	4	2595.68	2239.81	463	399.523	1507.3	1300.65	183.5	158.342	77.12	66.5468	364.76	314.751
1277	2019/06	0	2	67	1	1	1	2	1	1	1	2	1	1	20	12217.5	10542.5	1771	1528.2	3214.7	2773.96	3242	2797.52	1885.64	1627.12	1009.19	870.83
1278	2019/06	0	1	32	1	1	1	2	1	0	1	1	1	0	25	10308.3	8895.06	2540	2191.77	3902.2	3367.21	1696	1463.48	657.11	567.02	1459.03	1259
1279	2019/06	0	1	37	1	1	1	2	1	0	1	1	1	0	12	7224.85	6234.32	1550	1337.49	1880.5	1622.68	1424	1228.77	904.3	780.32	1242.05	1071.76
1280	2019/06	0	1	52	1	1	1	2	1	1	2	2	1	1	23	46198.1	39864.3	3058.7	2639.35	4593.2	3963.47	728	628.191	658.92	568.582	7556.8	6520.76
1281	2019/06	0	1	32	1	1	1	2	1	0	1	1	1	0	13	5436.2	4690.9	1409	1215.83	1444.9	1246.8	312	269.225	356.24	307.399	1064.06	918.177
1282	2019/06	0	2	54	1	1	1	2	2	0	2	2	2	0	7	5159.44	4452.08	858.5	740.799	804	693.771	417.5	360.261	1076.84	929.205	973.6	840.119
1283	2019/06	0	1	46	1	1	1	2	1	0	1	1	1	0	17	8693.11	7501.28	2108	1818.99	1468.9	1267.51	1528	1318.51	1700.47	1467.34	1246.74	1075.81
1284	2019/06	0	1	56	1	1	1	2	1	0	1	1	1	0	7	5734.14	4947.99	936	807.674	1588.5	1370.72	1218	1051.01	671.46	579.403	1100.18	949.345
1285	2019/06	0	2	61	1	1	1	2	1	0	1	1	1	0	13	9319.2	8041.54	1352	1166.64	1486.8	1282.96	2136	1843.15	2019.12	1742.3	1118.28	964.964
1286	2019/12	1	1	58	1	1	1	2	1	1	1	1	1	1	14	6570.29	5669.5	1451	1252.07	2059.7	1777.31	315	271.813	387.85	334.676	2338.74	2018.1
1287	2019/12	1	1	91	2	1	1	2	1	0	2	2	2	0	12	9403.03	8113.87	1500	1294.35	1577.1	1360.88	2170	1872.49	1862.02	1606.74	2059.91	1777.5
1288	2019/12	1	2	55	1	1	1	2	1	0	2	2	2	0	14	8345.07	7200.96	1345	1160.6	2477.4	2137.75	2501	2158.11	277.69	239.619	1600.98	1381.49
1289	2019/12	1	2	55	1	1	1	1	1	0	2	2	2	0	7	4118.72	3554.04	791	682.554	1578.5	1362.09	534	460.788	10.9	9.40561	1204.32	1039.21
1290	2019/12	1	2	61	2	1	1	2	1	0	1	1	1	0	14	7366.72	6356.74	1466	1265.01	872.5	752.88	2436	2102.02	870.01	750.731	1235.21	1065.86
1291	2019/12	1	2	52	2	1	1	2	1	0	1	1	1	0	8	4928.5	4252.8	745	642.86	1192.5	1029.01	1538	1327.14	283.82	244.908	616.18	531.702
1292	2019/12	1	2	69	1	1	1	2	1	0	1	1	1	0	6	3638.89	3140	705	608.344	1288.4	1111.76	0	0	113.76	98.1635	1114.73	961.9
1293	2019/12	1	2	73	1	1	1	2	1	1	1	1	1	1	15	28846.1	24891.3	1962	1693.01	3021.2	2606.99	544.5	469.849	539.02	465.12	3664.87	3162.42
1294	2019/12	1	2	54	1	1	1	2	1	1	1	1	1	1	26	14789.2	12761.6	3283.4	2833.24	1620.9	1398.67	3006.5	2594.31	3531.92	3047.69	2685.5	2317.32
1295	2019/12	1	2	80	1	1	1	2	1	1	1	1	2	1	8	5210.99	4496.56	891	768.844	1444.5	1246.46	438	377.95	1098.14	947.585	925.35	798.484
1296	2019/11	1	2	68	2	1	1	2	1	0	1	1	1	0	16	8258.17	7125.97	1743	1504.03	1558.1	1344.48	2188	1888.02	754.14	650.747	1632.93	1409.05
1297	2019/12	1	2	72	2	1	1	2	1	0	2	2	2	0	11	5002.45	4316.61	1115.5	962.565	2278.7	1966.29	212	182.935	1031.97	890.487	328.28	283.273
1298	2019/12	1	1	25	2	1	1	1	1	0	1	1	1	0	8	4654.17	4016.08	898	774.884	1616.4	1394.79	180	155.322	251.52	217.037	1282.25	1106.45
1299	2019/12	1	2	81	1	1	1	2	1	0	1	1	2	0	8	5229.5	4512.53	842.5	726.993	1473.1	1271.14	372.5	321.43	127.6	110.106	1903.8	1642.79
1300	2019/12	1	1	43	1	1	1	2	1	1	1	2	1	1	9	20206.7	17436.4	1113.8	961.098	1620.8	1398.59	411.5	355.083	121.53	104.868	884.89	763.571
1301	2019/12	1	1	61	1	1	1	2	1	0	1	1	1	0	6	4532.84	3911.39	669	577.28	2204	1901.83	443	382.265	138.24	119.287	738.6	637.338
1302	2019/12	1	2	71	1	1	1	2	1	0	1	1	1	0	13	27033.3	23327	1576.8	1360.62	1939.9	1673.94	568.5	490.558	42.96	37.0702	3729.61	3218.28
1303	2019/12	1	2	53	1	1	1	2	1	0	1	1	1	0	12	6203.73	5353.2	1219.5	1052.31	1852.5	1598.52	195	168.265	287.15	247.782	2241.58	1934.26
1304	2019/12	1	1	58	1	1	1	1	1	0	1	1	1	0	5	6119.04	5280.12	985	849.956	2303.6	1987.78	303	261.459	446.19	385.017	1937.25	1671.65
1305	2019/12	1	1	59	1	1	1	1	1	0	2	2	1	0	7	3565.66	3076.81	714.5	616.542	1874.2	1617.25	276	238.16	211.24	182.279	480.72	414.813
1306	2019/10	1	2	56	1	1	1	1	1	1	1	1	1	1	8	5634.05	4861.62	1099	948.327	1208.3	1042.64	1188	1025.12	861.44	743.336	696.31	600.846
1307	2019/10	1	2	53	1	1	1	2	1	1	1	1	1	1	11	8628.78	7445.77	1647	1421.2	831	717.07	2010	1734.43	2558.88	2208.06	1088.9	939.612
1308	2019/10	1	2	67	1	1	1	2	1	0	1	1	1	0	10	8204.72	7079.85	2004	1729.25	1753.5	1513.09	907	782.65	1354.8	1169.06	2155.42	1859.91
1309	2019/10	1	1	41	1	1	1	2	1	1	1	1	1	1	8	5730.08	4944.48	879	758.489	1493.5	1288.74	1036	893.964	1147.96	990.574	716.62	618.371
1310	2019/09	0	1	51	1	1	1	2	2	0	2	2	2	0	44	42819.6	36949	7052.9	6085.95	7106.7	6132.37	0	0	1593.43	1374.97	19180.6	16550.9
1311	2019/10	1	1	51	1	1	1	2	1	0	2	2	2	0	7	5056.34	4363.11	932	804.223	877.5	757.195	1314	1133.85	113.2	97.6802	1730.64	1493.37
1312	2019/10	1	1	68	1	1	1	2	1	1	1	1	1	1	6	5257.33	4536.55	822	709.304	830	716.207	1396	1204.61	1029.88	888.683	651.45	562.136
1313	2019/10	1	1	50	1	1	1	2	1	0	2	1	1	0	7	5500.77	4746.61	733	632.506	2780.9	2399.64	180	155.322	445.26	384.215	808.61	697.749
1314	2019/10	1	2	81	1	1	1	2	1	0	2	2	2	0	7	6012.52	5188.2	643	554.845	2387.7	2060.35	156	134.612	221.86	191.443	2585.96	2231.42
1315	2019/09	0	1	80	1	1	1	2	1	0	1	1	1	0	13	9375.58	8090.19	1427	1231.36	1332.5	1149.81	2247	1938.94	1791.73	1546.08	2242.35	1934.92
1316	2019/10	1	1	35	2	1	1	2	1	0	1	1	1	0	12	7051.94	6085.12	1299.5	1121.34	1898.1	1637.87	1114	961.27	1045.88	902.49	1436.46	1239.52
1317	2019/11	1	1	70	1	1	2	2	1	1	1	1	1	1	9	5455.59	4707.63	1341	1157.15	922.5	796.025	1276	1101.06	611.93	528.034	1032.16	890.651
1318	2019/09	0	2	82	2	1	1	2	1	1	1	2	1	1	23	10502.8	9062.84	1960	1691.28	2259.8	1949.98	1659.5	1431.98	2095.17	1807.92	2389.3	2061.73
1319	2019/09	0	2	69	1	1	1	2	1	0	1	1	1	0	12	7968.5	6876.02	1384	1194.25	1883	1624.84	676	583.32	891.02	768.861	2996.48	2585.66
1320	2019/10	1	2	65	1	1	1	2	1	0	1	1	1	0	9	6046.26	5217.32	966	833.561	1233.5	1064.39	1534	1323.69	1267.57	1093.79	638.19	550.694
1321	2019/10	1	2	57	1	1	1	2	1	0	2	2	2	0	9	4141.37	3573.59	1020	880.158	1571.9	1356.39	448	386.579	79.38	68.497	1000.09	862.977
1322	2019/10	1	2	65	1	1	1	2	1	0	1	1	1	0	13	7792.22	6723.9	1412	1218.41	922.5	796.025	1797	1550.63	1868.68	1612.48	1396.04	1204.64
1323	2019/10	1	2	77	1	1	1	2	1	0	2	2	1	0	22	13743	11858.8	2427.5	2094.69	2303	1987.26	3029	2613.72	729.68	629.641	3891.79	3358.22
1324	2019/10	1	1	53	2	1	1	2	1	0	1	1	1	0	14	9333.32	8053.72	2030	1751.69	1814.2	1565.47	80	69.032	103.24	89.0858	5305.88	4578.44
1325	2019/10	1	1	42	1	1	1	2	2	0	2	2	2	0	2	2696.96	2327.21	259.5	223.922	1495.5	1290.47	79	68.1691	282.9	244.114	478.06	412.518
1326	2019/10	1	2	66	1	1	1	2	1	0	1	1	1	0	14	7168.39	6185.6	1596	1377.19	1488.7	1284.6	1157	998.375	632.49	545.775	2243.2	1935.66
1327	2019/09	0	1	47	1	1	1	2	1	0	2	2	1	0	13	7376.75	6365.4	1475.5	1273.21	1691.1	1459.25	890.5	768.412	682.34	588.791	1803.31	1556.08
1328	2019/09	0	2	49	1	1	1	2	1	0	1	1	1	0	30	52665.2	45444.8	4400.2	3796.93	2596.9	2240.86	819	706.715	1289.43	1112.65	8807.93	7600.36
1329	2019/10	1	1	57	1	1	1	2	1	0	1	1	1	0	18	14267.5	12311.4	3119	2691.38	4264	3679.4	1928	1663.67	1193.95	1030.26	2422.52	2090.39
1330	2019/09	0	1	58	1	1	1	2	1	0	2	2	1	0	22	75018.8	64733.7	3590.9	3098.59	5111.7	4410.88	1064.5	918.557	1684.59	1453.63	8962.94	7734.12
1331	2019/10	1	2	71	1	1	1	2	1	0	2	2	1	0	11	8683.69	7493.15	1389.5	1199	2447.5	2111.95	1598	1378.91	308.67	266.351	2826.02	2438.57
1332	2019/10	1	2	81	1	1	1	2	1	0	1	1	1	0	15	9114.25	7864.68	1588	1370.28	2632.1	2271.24	312	269.225	895.12	772.399	2277.03	1964.85
1333	2019/10	1	1	75	1	1	1	2	2	0	2	2	2	0	32	86003.6	74212.5	5529.6	4771.49	6155.9	5311.92	1574	1358.2	2087	1800.87	13808	11914.9
1334	2019/10	1	2	54	1	1	1	2	1	0	1	1	1	0	15	7438.19	6418.41	1615	1393.58	1644.4	1418.95	1296.5	1118.75	467.8	403.664	2378.49	2052.4
1335	2019/10	1	1	71	1	1	1	2	1	1	1	1	1	1	13	10610.6	9155.92	2029	1750.82	830	716.207	3158.5	2725.47	2332.51	2012.72	1481.63	1278.5
1336	2019/12	1	2	66	1	1	1	2	1	1	1	1	2	1	9	6999.31	6039.7	1091	941.424	1381	1191.66	2366	2041.62	913.57	788.319	860.74	742.732
1337	2019/10	1	2	67	1	1	1	2	1	0	1	1	1	0	10	7800.84	6731.34	1894	1634.33	1854.5	1600.25	202	174.306	1108.4	956.438	2482.94	2142.53
1338	2019/10	1	2	70	1	1	1	2	1	0	1	1	1	0	9	6180.81	5333.42	940	811.126	1810.1	1561.93	559.5	482.792	771.59	665.805	1555.62	1342.34
1339	2019/11	1	2	54	1	1	1	2	1	0	2	2	2	0	25	16904.2	14586.7	2954.6	2549.52	5973.2	5154.27	2932.5	2530.45	663.79	572.784	4057.16	3500.92
1340	2019/10	1	2	40	1	1	1	2	1	0	1	1	1	0	12	7054.57	6087.39	1549	1336.63	1479.9	1277.01	892	769.707	1774.86	1531.53	874.81	754.873
1341	2019/10	1	1	81	2	1	1	2	2	0	2	2	2	0	7	5724.48	4939.65	729	629.054	2490.5	2149.05	365.5	315.39	392.72	338.878	1354.76	1169.02
1342	2019/10	1	2	77	1	1	1	2	1	1	1	1	1	1	14	8947.36	7720.67	1655	1428.1	831	717.07	2825	2437.69	1573.33	1357.63	1287.03	1110.58
1343	2019/10	1	1	73	1	1	1	2	1	1	2	2	1	1	11	7184.03	6199.1	999	862.037	1592.1	1373.82	1097	946.601	461.52	398.245	2649.41	2286.18
1344	2019/10	1	1	48	1	1	1	2	1	0	1	1	1	0	8	4999.24	4313.84	994	857.722	1330.9	1148.43	797.5	688.163	332.8	287.173	1544.04	1332.35
1345	2019/10	1	1	51	1	1	1	2	1	0	1	1	1	0	14	7031.27	6067.28	1392	1201.16	993.3	857.118	1983	1711.13	683.8	590.051	1222.17	1054.61
1346	2019/10	1	1	65	1	1	1	2	1	0	1	1	1	0	7	5706.6	4924.22	853	736.053	1808.7	1560.73	686	591.949	815.82	703.971	1543.08	1331.52
1347	2019/10	1	2	38	1	1	1	2	1	0	1	1	1	0	13	24554.5	21188.1	1435.6	1238.78	3339.9	2882	495.5	427.567	146.24	126.19	1862.31	1606.99
1348	2019/11	1	2	65	1	1	2	2	1	0	1	1	1	0	3	4684.61	4042.35	370	319.273	2508.4	2164.5	404	348.611	114	98.3706	1084.21	935.565
1349	2019/10	1	1	66	1	1	1	2	1	1	1	1	1	1	8	5701.48	4919.81	1230	1061.37	1556.7	1343.28	815	703.263	482.82	416.625	1598.96	1379.74
1350	2019/10	1	2	70	1	1	1	2	1	1	1	1	1	1	9	7951.07	6860.98	1658	1430.69	1534.9	1324.46	1068	921.577	914.62	789.225	2472.55	2133.56
1351	2019/10	1	2	78	1	1	1	2	1	0	1	1	1	0	20	10239.4	8835.54	2611.8	2253.72	1480	1277.09	1804	1556.67	1839.11	1586.97	1827.45	1576.91
1352	2019/10	1	2	39	1	1	1	2	1	0	1	1	1	0	6	4050.15	3494.87	685	591.086	1271	1096.75	1124	969.899	336.38	290.262	345.77	298.365
1353	2019/10	1	1	63	1	1	1	2	1	1	1	1	1	1	8	4827.64	4165.77	790	681.691	839.6	724.491	1504	1297.8	473.88	408.911	884.16	762.941
1354	2019/08	0	1	61	1	1	1	2	1	0	1	1	1	0	57	20937.3	18066.8	5051	4358.51	2401.4	2072.17	5588	4821.88	3848.28	3320.68	1708.59	1474.34
1355	2019/10	1	2	79	1	1	1	2	1	0	1	1	1	0	18	9324.11	8045.77	2141	1847.47	1902.9	1642.01	1038	895.69	678.08	585.115	3528.13	3044.42
1356	2019/10	1	1	34	1	1	1	2	1	0	1	1	1	0	8	4596.67	3966.47	878	757.626	1464.9	1264.06	510	440.079	188.22	162.415	1546.55	1334.52
1357	2019/10	1	1	59	1	1	1	2	1	0	1	1	1	0	19	7983.53	6888.99	1660	1432.41	2568.8	2216.62	936	807.674	268.52	231.706	1954.21	1686.29
1358	2019/10	1	1	79	1	1	1	2	1	0	1	1	1	0	9	24449.5	21097.5	903.2	779.371	1644	1418.61	669	577.28	0	0	1424.53	1229.23
1359	2019/10	1	1	62	2	1	1	2	1	0	2	2	2	0	12	7088.22	6116.42	1436.8	1239.81	1552.3	1339.48	1084	935.383	414.12	357.344	2529	2182.27
1360	2019/09	0	2	63	1	1	1	2	1	0	1	1	1	0	10	4447.3	3837.57	1100	949.19	982.7	847.972	352	303.741	310.59	268.008	1693.01	1460.9
1361	2019/10	1	1	38	1	1	1	2	1	0	1	1	1	0	6	5125.24	4422.57	717	618.699	1494.5	1289.6	962	830.11	1274.98	1100.18	526.76	454.541
1362	2019/10	1	1	62	1	1	1	2	1	1	1	1	1	1	14	8305.65	7166.94	1709	1474.7	1749	1509.21	348	300.289	2889.66	2493.49	1609.99	1389.26
1363	2019/11	1	2	85	1	1	1	2	1	0	1	1	1	0	18	10905.9	9410.68	1982	1710.27	1668.7	1439.92	1622.5	1400.05	2361.66	2037.88	3271.02	2822.56
1364	2019/11	1	2	75	1	1	1	2	1	1	1	1	1	1	10	8496.02	7331.21	1375	1186.49	1347.6	1162.84	2342	2020.91	2025.58	1747.87	954.84	823.931
1365	2019/11	1	1	64	1	1	1	2	1	0	1	1	1	0	9	4669.16	4029.02	869	749.86	1877.5	1620.09	641	553.119	0	0	737.66	636.527
1366	2019/11	1	1	50	1	1	1	2	1	0	1	1	1	0	9	8940.08	7714.39	1353	1167.5	677.5	584.615	1202	1037.21	1772.18	1529.21	3545.4	3059.32
1367	2019/11	1	2	61	1	1	1	2	1	0	1	1	1	0	7	5039.61	4348.68	861	742.957	2259.7	1949.89	587	506.522	423.12	365.11	908.79	784.195
1368	2019/12	1	2	77	1	1	1	2	1	0	1	1	1	0	7	4175.88	3603.37	773	667.021	872.5	752.88	1064	918.125	639.63	551.937	760.75	656.451
1369	2019/12	1	2	49	1	1	1	2	1	0	1	1	1	0	15	8606.42	7426.48	1587	1369.42	2576.2	2223	906	781.787	103.68	89.4654	2481.54	2141.32
1370	2019/12	1	2	72	1	1	1	2	1	0	1	2	1	0	16	8964.3	7735.29	1859	1604.13	1476.2	1273.81	1400	1208.06	704.66	608.051	3497.44	3017.94
1371	2019/11	1	1	77	1	1	1	2	1	1	1	1	1	1	17	12849.5	11087.8	5609	4840	1382.5	1192.96	2592	2236.64	763.41	658.746	2475.57	2136.17
1372	2019/12	1	2	36	1	1	1	2	1	0	1	1	1	0	7	3958.49	3415.78	523	451.297	2075.5	1790.95	632	545.353	86.7	74.8134	75.29	64.9677
1373	2019/12	1	2	55	1	1	1	2	1	0	1	1	1	0	9	5002.16	4316.36	1042	899.142	1509.4	1302.46	792	683.417	209.19	180.51	1431.57	1235.3
1374	2019/11	1	1	71	1	1	1	2	1	0	1	1	1	0	6	4544.74	3921.65	758	654.078	1598.7	1379.52	445	383.99	371.3	320.395	1371.74	1183.67
1375	2019/11	1	2	71	1	1	1	2	1	0	1	1	1	0	11	6276.81	5416.26	1490	1285.72	1138.7	982.584	584.5	504.365	867.9	748.911	2195.71	1894.68
1376	2019/11	1	1	63	1	1	1	2	1	0	1	1	1	0	5	3566.3	3077.36	597.5	515.583	1542.1	1330.68	177	152.733	319	275.265	658.7	568.392
1377	2019/12	1	1	42	1	1	1	2	1	1	1	1	1	1	18	48454	41811	2716.2	2343.81	3913.8	3377.22	909	784.376	341.14	294.37	6807.97	5874.6
1378	2019/11	1	2	89	1	1	1	2	1	0	1	1	1	0	11	8783.44	7579.23	1304	1125.22	900.1	776.696	1904	1642.96	2339.57	2018.81	1477.77	1275.17
1379	2019/12	1	1	75	1	1	1	2	1	0	1	1	1	0	8	8364.53	7217.75	1448	1249.48	4163.7	3592.86	553	477.184	707.01	610.079	766.82	661.689
1380	2019/12	1	2	74	1	1	1	2	1	0	1	1	1	0	15	10309.1	8895.73	2039	1759.45	781	673.925	2440	2105.48	2268.98	1957.9	1945.13	1678.45
1381	2019/11	1	1	81	1	1	1	2	1	0	1	1	1	0	10	8154.49	7036.51	1157	998.375	1311	1131.26	2078	1793.11	2135.6	1842.81	1021.89	881.789
1382	2019/11	1	2	69	1	1	1	2	1	0	1	1	1	0	14	7689.72	6635.46	1411.5	1217.98	1597.1	1378.14	858.5	740.799	978.6	844.434	1892.02	1632.62
1383	2019/11	1	1	83	1	1	1	2	1	0	1	1	1	0	6	3774.97	3257.42	677	584.183	848.5	732.17	1042	899.142	277.21	239.204	647.26	558.52
1384	2019/11	1	1	67	2	1	1	2	1	0	1	1	1	0	9	7377.52	6366.06	1062	916.4	2269.3	1958.18	798	688.594	1336.54	1153.3	1884.68	1626.29
1385	2019/11	1	1	66	1	1	1	2	1	0	1	1	1	0	2	2547.88	2198.56	267.5	230.826	1426.1	1230.58	82.5	71.1892	191.4	165.159	478.38	412.794
1386	2019/11	1	2	71	2	1	1	2	1	0	2	2	2	0	9	5344.23	4611.53	993	856.859	1906.4	1645.03	797.5	688.163	132.88	114.662	1496.45	1291.29
1387	2019/11	1	2	76	1	1	1	2	1	1	1	1	1	1	12	8404.96	7252.64	1384	1194.25	1807	1559.26	1594	1375.46	1742.53	1503.63	1447.43	1248.99
1388	2019/11	1	2	46	1	1	1	2	1	0	1	1	1	0	15	6141.42	5299.43	1167	1007	918.5	792.573	2362	2038.17	508.43	438.724	499.49	431.01
1389	2019/11	1	2	73	1	1	1	2	1	0	2	2	1	0	15	10681.6	9217.17	1583	1365.97	1630.5	1406.96	2556	2205.57	2242.18	1934.78	1467.94	1266.69
1390	2019/11	1	1	77	2	1	1	2	1	0	2	2	2	0	13	10249.7	8844.45	1519.5	1311.18	3002.7	2591.03	803.5	693.34	1640.31	1415.42	1907.68	1646.14
1391	2019/11	1	1	81	2	1	1	2	1	0	1	1	1	0	6	6611.87	5705.38	770.6	664.951	3380	2916.6	215.5	185.955	417.69	360.425	1819.08	1569.68
1392	2019/11	1	1	55	1	1	1	2	1	0	2	2	1	0	14	7718.92	6660.65	1704	1470.38	981.5	846.936	694.5	599.284	1061.28	915.778	2332.64	2012.83
1393	2019/11	1	2	66	1	1	1	2	1	1	1	1	1	1	12	7665.37	6614.45	1373	1184.76	839.6	724.491	1300	1121.77	702	605.756	3322.77	2867.22
1394	2019/11	1	2	73	1	1	1	2	1	0	2	2	2	0	15	7460.44	6437.61	1905	1643.82	1054.9	910.273	1870	1613.62	228.24	196.948	2291.3	1977.16
1395	2019/11	1	2	57	1	1	1	2	1	0	2	2	1	0	19	9458.23	8161.5	2146	1851.78	823.5	710.598	989.5	853.839	1570.54	1355.22	2670.69	2304.54
1396	2019/11	1	1	70	1	1	1	2	1	0	2	2	1	0	4	4497.74	3881.1	439.5	379.244	2452.6	2116.35	205	176.894	447.7	386.32	714.94	616.922
1397	2019/11	1	1	73	2	1	1	2	1	0	2	2	2	0	5	3652.96	3152.14	561.5	484.518	983.9	849.007	247.5	213.568	486.48	419.783	813.58	702.038
1398	2019/11	1	2	68	1	1	1	2	1	0	1	1	1	0	7	5244.82	4525.75	824	711.029	808	697.223	1196	1032.03	1238.02	1068.29	651.8	562.438
1399	2019/11	1	2	66	1	1	1	2	2	0	2	2	2	0	7	4702.37	4057.67	732	631.643	1660.1	1432.5	417.5	360.261	237.3	204.766	1195.47	1031.57
1400	2019/11	1	1	45	1	1	1	2	1	0	1	1	1	0	10	6277.32	5416.7	1293	1115.73	1789	1543.73	1608	1387.54	143.06	123.446	1036.26	894.188
1401	2019/11	1	2	88	1	1	1	2	1	1	1	1	1	1	14	10220.9	8819.63	3242	2797.52	1320.9	1139.8	593.5	512.131	3221.35	2779.7	1648.17	1422.21
1402	2019/11	1	2	63	1	1	1	2	1	0	2	2	1	0	13	9107.19	7858.59	1325	1143.34	2138.6	1845.4	652	562.611	1181.45	1019.47	2926.14	2524.97
1403	2019/11	1	1	51	1	1	1	2	1	0	1	1	1	0	8	4961.64	4281.4	870	750.723	1932.2	1667.29	334.5	288.64	364.36	314.406	1451.58	1252.57
1404	2019/11	1	2	30	1	1	1	2	1	1	1	1	1	1	9	5510.43	4754.95	1039	896.553	1735.4	1497.48	1208	1042.38	187.32	161.638	1251.71	1080.1
1405	2019/11	1	2	48	1	1	1	2	1	0	1	1	1	0	8	5160.01	4452.57	915	789.553	945.9	816.217	1182	1019.95	1175.94	1014.72	625.17	539.459
1406	2019/11	1	1	52	1	1	1	2	1	0	1	1	1	0	11	6282.55	5421.21	1119	965.585	1451.4	1252.41	1059	913.811	201.12	173.546	1856.03	1601.57
1407	2019/11	1	2	42	1	1	1	2	1	0	1	2	1	0	21	43930.8	37907.9	3255.2	2808.91	2798.5	2414.82	1026	885.335	271.42	234.208	5790.38	4996.52
1408	2019/11	1	2	82	1	1	1	2	1	0	2	2	1	0	16	12631.7	10899.9	1683	1452.26	3231.7	2788.63	1056	911.222	1641.44	1416.4	3863.58	3333.88
1409	2019/11	1	2	77	1	1	1	2	1	0	1	1	1	0	18	13063.2	11272.3	1923	1659.36	2935.8	2533.3	4390.5	3788.56	1459.55	1259.45	2153.38	1858.15
1410	2019/11	1	1	55	1	1	1	2	1	0	2	2	2	0	13	6569.56	5668.87	1468	1266.74	1437.8	1240.68	1686	1454.85	717.68	619.286	1135.08	979.46
1411	2019/11	1	1	82	1	1	1	2	1	1	1	1	1	1	13	9849.32	8498.98	1962	1693.01	1403	1210.65	2048	1767.22	1632.62	1408.79	2064.7	1781.63
1412	2019/11	1	1	67	1	1	1	2	1	1	1	1	1	1	19	11539.7	9957.62	2084	1798.28	2500.6	2157.77	2408	2077.86	1489.67	1285.44	2903.45	2505.39
1413	2019/11	1	2	77	1	1	1	2	1	0	1	1	1	0	13	9056.74	7815.06	2108.2	1819.17	2768.7	2389.11	1478	1275.37	847.25	731.092	1793.59	1547.69
1414	2019/11	1	2	64	1	1	1	2	1	1	1	1	1	1	14	11895.4	10264.5	1845	1592.05	1403	1210.65	2792	2409.22	2493.91	2151.99	2438.5	2104.18
1415	2019/11	1	2	77	1	1	1	2	2	0	2	2	2	0	5	4947.83	4269.48	569	490.99	2108.1	1819.08	307	264.91	281.83	243.191	1357.9	1171.73
1416	2019/11	1	1	57	2	1	1	1	1	0	1	1	1	0	14	8798.99	7592.65	2236	1929.44	3776.7	3258.91	118	101.822	238.89	206.138	2267.4	1956.54
1417	2019/11	1	1	58	1	1	1	2	1	1	1	1	1	1	17	33395.4	28816.8	2430.2	2097.02	2803.5	2419.14	222.5	191.995	114	98.3706	3794.46	3274.24
1418	2019/12	1	2	76	1	1	1	2	1	1	1	1	1	1	10	7982.23	6887.86	1649	1422.92	1037.4	895.172	1134	978.528	1687.6	1456.23	2059.23	1776.91
1419	2019/12	1	2	70	1	1	1	2	1	0	1	1	1	0	9	6408.93	5530.26	997	860.311	1660.2	1432.59	792	683.417	568.53	490.584	2382.2	2055.6
1420	2019/11	1	1	85	2	1	1	2	2	0	2	2	2	0	9	7615.55	6571.46	1303.8	1125.05	1952.5	1684.81	411.5	355.083	371.47	320.541	2420.28	2088.46
1421	2019/12	1	1	73	1	1	1	2	1	0	1	1	1	0	8	5507.72	4752.61	850	733.465	1642.5	1417.31	1468	1266.74	797.47	688.137	457.75	394.992
1422	2019/12	1	2	74	1	1	1	2	1	0	1	1	1	0	10	7566.84	6529.42	1066	919.851	1848	1594.64	1392	1201.16	1384.06	1194.3	1719.78	1484
1423	2019/11	1	2	78	1	1	1	2	1	0	1	1	1	0	24	13873.3	11971.3	3115	2687.93	2775.6	2395.06	2227.5	1922.11	935.17	806.958	4820.06	4159.23
1424	2019/12	1	2	54	1	1	1	2	1	0	1	1	1	0	9	5227.07	4510.44	919	793.005	2343.5	2022.21	273	235.572	913.57	788.319	411	354.652
1425	2019/12	1	2	73	1	1	1	2	1	0	1	2	1	0	13	7893.86	6811.61	1315.5	1135.14	2360	2036.44	647.5	558.728	1092.53	942.744	1628.33	1405.09
1426	2019/12	1	2	43	2	1	1	1	1	0	1	1	1	0	9	4865.28	4198.25	1274	1099.33	807	696.36	930	802.497	553.23	477.382	1024.05	883.652
1427	2019/12	1	2	79	1	1	1	2	1	0	1	1	1	0	21	12093.5	10435.5	2200	1898.38	2133.4	1840.91	2949	2544.69	2000.34	1726.09	2501.8	2158.8
1428	2019/12	1	1	51	2	1	1	2	1	0	2	2	2	0	8	6195.06	5345.72	835.5	720.953	2087	1800.87	48	41.4192	781.56	674.408	1679	1448.81
1429	2019/12	1	2	75	1	1	1	2	1	0	2	2	2	0	12	7905.29	6821.47	1312	1132.12	1659.5	1431.98	2054	1772.4	1519.1	1310.83	1196.69	1032.62
1430	2019/12	1	2	50	1	1	1	2	1	0	1	1	1	0	8	5476.86	4725.98	855	737.779	2002.6	1728.04	889.5	767.549	203.15	175.298	1517.61	1309.55
1431	2019/12	1	2	30	2	1	1	2	1	0	1	1	1	0	6	2750.42	2373.34	443	382.265	1519.8	1311.44	297	256.281	430.2	371.219	60.42	52.1364
1432	2019/11	1	2	57	1	1	1	2	1	0	1	1	1	0	9	6527.74	5632.79	942	812.852	2225.2	1920.12	331.5	286.051	85.39	73.683	2433.65	2100
1433	2019/12	1	2	67	1	1	1	2	1	1	1	1	2	1	16	10663	9201.1	1653	1426.37	1541	1329.73	3530	3046.04	1600.93	1381.44	1672.07	1442.83
1434	2019/12	1	1	29	1	1	1	2	1	0	1	1	1	0	8	5243.03	4524.21	865	746.408	1217	1050.15	1096	945.738	779.64	672.751	926.39	799.382
1435	2019/12	1	2	35	1	1	1	2	2	0	2	2	2	0	6	3105.15	2679.43	636	548.804	1067.7	921.318	0	0	163.18	140.808	1229.27	1060.74
1436	2019/12	1	1	42	1	2	1	1	1	1	1	1	1	1	14	8096.3	6986.3	1590	1372.01	1358.2	1171.99	1288	1111.41	498.12	429.828	3249.98	2804.41
1437	2019/12	1	1	43	1	1	1	2	1	0	1	1	1	0	11	5203.99	4490.52	973	839.601	1403	1210.65	1182	1019.95	846.07	730.074	493.92	426.203
1438	2019/12	1	2	56	1	1	1	2	1	0	2	2	1	0	6	5876.41	5070.75	695.5	600.147	3151.6	2719.51	235	202.781	523.48	451.711	896.83	773.874
1439	2019/12	1	2	29	2	1	1	2	1	0	1	1	1	0	5	5194.47	4482.31	673	580.732	2493.8	2151.9	429.5	370.615	237.25	204.723	1342.92	1158.81
1440	2019/12	1	1	31	1	1	1	2	1	0	2	2	2	0	8	4314.88	3723.31	800	690.32	2328.4	2009.18	497.5	429.293	47.3	40.8152	326.68	281.892
1441	2019/12	1	1	70	1	1	1	2	1	0	1	1	1	0	9	7116.58	6140.89	1012	873.255	2921.5	2520.96	984	849.093	562.84	485.674	1618.24	1396.38
1442	2019/12	1	2	52	1	1	1	1	1	0	1	1	1	0	9	6932.21	5981.8	1166	1006.14	707	610.07	1774	1530.78	1665.4	1437.07	1007.81	869.639
1443	2019/11	1	1	35	1	1	1	2	1	0	1	1	1	0	4	3427.51	2957.6	464	400.385	757	653.215	680	586.772	772.2	666.331	509.31	439.483
1444	2019/11	1	2	70	1	1	1	2	1	0	1	1	1	0	13	7135.73	6157.42	1147	989.746	586	505.659	2044	1763.77	1471.06	1269.38	1095.67	945.453
1445	2020/01	1	2	85	1	1	1	2	1	0	1	1	1	0	9	6583.7	5647.19	1508.8	1294.18	1855.9	1591.9	786.5	674.623	868.87	745.276	1563.63	1341.21
1446	2020/01	1	1	49	1	1	1	1	1	0	1	1	1	0	21	59051.2	50651.3	2895.4	2483.54	3168.3	2717.62	1052	902.356	372	319.084	4118.56	3532.71
1447	2020/01	1	2	77	1	1	1	2	1	0	1	1	1	0	6	5120.48	4392.11	639	548.104	1991.6	1708.3	535	458.898	548.77	470.709	1388.11	1190.66
1448	2020/01	1	1	46	1	1	1	2	1	0	1	1	1	0	4	4234.24	3631.93	502	430.592	1443.4	1238.08	965	827.732	700.61	600.95	500.23	429.074
1449	2019/12	1	2	66	1	1	1	2	1	0	1	1	1	0	13	7746.94	6684.83	1535	1324.55	1515.3	1307.55	1107	955.23	324.35	279.882	3247.29	2802.09
1450	2020/01	1	2	37	1	1	1	2	1	0	1	1	1	0	10	4551.87	3904.38	999	856.895	1505.9	1291.69	1161.5	996.28	331.17	284.062	510.3	437.711
1451	2020/01	1	2	81	1	1	1	2	1	0	1	1	1	0	10	5437.76	4664.26	1477	1266.9	8.6	7.37668	1438	1233.45	1092.4	937.01	1076.76	923.594
1452	2020/01	1	1	66	1	1	1	2	1	1	2	2	1	1	20	54154.2	46451	2335.7	2003.45	4838.2	4149.98	158	135.525	1344.23	1153.02	4585.22	3932.99
1453	2020/01	1	2	73	1	1	1	2	1	0	1	1	1	0	9	4605.71	3950.56	962	825.159	1353	1160.54	816	699.927	269.06	230.787	901.65	773.393
1454	2019/12	1	2	72	2	1	1	2	1	0	2	2	2	0	13	7589.86	6549.29	1374.5	1186.06	1881.2	1623.29	772	666.159	1047.08	903.525	1767.08	1524.81
1455	2020/01	1	2	55	1	1	1	2	1	0	1	1	1	0	9	4451.41	3818.21	1016	871.477	1523	1306.36	27.8	23.8455	1077.09	923.877	537.52	461.06
1456	2020/01	1	2	54	2	1	1	2	1	0	2	2	2	0	15	59233.5	50807.7	2146.7	1841.34	3578.1	3069.13	402	344.817	1471.34	1262.05	6932.02	5945.96
1457	2020/02	1	2	54	1	1	1	2	1	0	2	2	2	0	6	5408.48	4639.14	769	659.612	1848.1	1585.21	200	171.551	329.73	282.827	2252.65	1932.22
1458	2019/12	1	1	36	1	1	1	2	1	0	2	2	2	0	8	4238.58	3657.47	809	698.086	1008.4	870.148	1206	1040.66	146.6	126.501	984.58	849.594
1459	2020/01	1	2	53	1	1	1	1	1	0	2	2	1	0	9	4736.28	4062.56	1311	1124.51	1488.7	1276.94	820	703.358	343.2	294.381	718.38	616.193
1460	2020/01	1	2	82	1	1	1	2	1	0	1	1	1	0	4	4662.62	3999.38	468	401.429	2368.1	2031.25	478	410.006	388.54	333.271	959.98	823.426
1461	2020/01	1	2	71	1	1	1	2	1	0	2	1	1	0	7	3584.87	3074.93	724.5	621.442	732.5	628.304	1216	1043.03	0	0	596.87	511.967
1462	2019/12	1	2	48	1	1	1	2	1	0	1	1	1	0	25	52170.3	45017.7	3954.2	3412.08	2422.6	2090.46	1159.5	1000.53	282.68	243.924	5391.39	4652.23
1463	2020/01	1	2	57	2	1	1	2	1	0	2	2	2	0	14	10597.6	9090.15	1432.5	1228.73	2201.6	1888.43	804	689.634	2078.61	1782.93	2602.92	2232.66
1464	2020/01	1	2	49	1	1	1	2	2	0	2	2	2	0	13	8290.76	7111.43	1723	1477.91	1593.9	1367.17	0	0	2177.04	1867.36	2438.82	2091.91
1465	2019/12	1	2	62	1	1	1	2	1	1	1	1	1	1	10	7532.55	6499.84	1478	1275.37	1353	1167.5	1953	1685.24	1421.45	1226.57	646.1	557.52
1466	2020/01	1	2	70	1	1	1	2	2	0	2	2	2	0	12	5847.23	5015.48	1441	1236.02	636.9	546.303	0	0	1342.27	1151.34	2103.06	1803.91
1467	2020/02	1	1	49	1	1	1	2	1	1	1	1	1	1	19	8538.05	7323.54	1460	1252.32	871.4	747.446	3485	2989.27	1006.74	863.534	740.91	635.518
1468	2020/03	1	2	68	1	1	1	2	2	0	2	2	2	0	5	3640.33	3122.5	533.5	457.611	2121	1819.29	0	0	217.3	186.39	691.53	593.162
1469	2020/03	1	1	42	1	1	1	2	1	1	1	1	1	1	6	3952.18	3390	647	554.966	2384.2	2045.06	220	188.706	0	0	564.98	484.613
1470	2020/02	1	1	67	1	1	1	2	1	1	1	1	1	1	13	10705.6	9182.75	1425	1222.3	2060.6	1767.49	2861	2454.03	2266.67	1944.24	1041.32	893.196
1471	2020/03	1	2	57	1	1	1	2	1	0	1	1	1	0	13	11151.4	9565.15	1769	1517.37	3039.9	2607.48	2288	1962.54	2333.18	2001.29	799.32	685.619
1472	2020/03	1	2	41	1	1	1	2	1	1	1	1	1	1	10	6573.51	5638.45	1152	988.132	1523.1	1306.44	1947	1670.05	731.26	627.241	143.15	122.787
1473	2020/03	1	2	33	1	1	1	2	1	1	1	1	1	1	7	5544.63	4755.92	801	687.06	2015.4	1728.72	979	839.74	880.04	754.857	141.19	121.106
1474	2020/02	1	2	48	1	1	1	2	1	0	2	2	2	0	8	5120.49	4392.12	896	768.547	1229.7	1054.78	940	806.288	268.49	230.298	1768.3	1516.77
1475	2020/03	1	1	40	1	1	1	2	1	1	1	1	1	1	13	6583.41	5646.94	1159	994.136	1443.4	1238.08	2273	1949.67	363.38	311.69	425.63	365.085
1476	2020/02	1	2	56	1	1	1	2	1	1	1	1	1	1	10	6275.97	5383.23	1111	952.964	1561.5	1339.38	1185	1016.44	1270.97	1090.18	1002.5	859.898
1477	2020/03	1	2	52	1	1	1	2	1	0	1	1	1	0	14	5909.8	5069.15	1275	1093.64	2788.4	2391.76	640	548.962	286.02	245.335	281.38	241.355
1478	2020/03	1	1	66	1	1	1	2	1	0	2	2	2	0	8	7255.57	6223.49	849.5	728.661	3060	2624.72	476	408.291	1276.31	1094.76	1083.76	929.599
1479	2020/03	1	2	66	1	1	1	2	1	0	1	1	1	0	11	6438.71	5522.82	1106	948.675	1406.4	1206.34	1809	1551.68	409.39	351.156	870.92	747.034
1480	2020/03	1	2	82	1	1	1	2	1	0	1	1	1	0	13	7464.83	6402.98	1591.5	1365.11	1640	1406.72	928	795.995	1111.88	953.719	2138.45	1834.26
1481	2020/03	1	1	79	1	1	1	2	1	1	2	2	1	1	8	7372.19	6323.52	943.5	809.29	2772.5	2378.12	476	408.291	870.93	747.043	1799.26	1543.32
1482	2020/02	1	2	53	1	1	1	2	1	1	1	1	1	1	9	6198.56	5316.83	1441	1236.02	1875.4	1608.63	989	848.318	1280.22	1098.11	380.94	326.753
1483	2020/02	1	1	46	1	1	1	2	1	0	2	2	2	0	10	5853.29	5020.68	1500.2	1286.8	1014.3	870.019	1545	1325.23	193.32	165.821	1535.47	1317.05
1484	2020/03	1	1	72	1	1	1	2	1	0	2	2	2	0	11	6544.17	5613.28	1211	1038.74	1303.7	1118.25	1160	994.994	986.84	846.465	1817.63	1559.08
1485	2020/02	1	1	31	1	1	1	2	1	0	1	1	1	0	22	9833.65	8434.84	1943	1666.61	863.4	740.584	3372	2892.34	956.13	820.124	1258.12	1079.16
1486	2020/02	1	1	64	1	1	1	2	1	0	1	1	1	0	23	30003.1	25735.3	2615.2	2243.2	3106.2	2664.35	1499	1285.77	761.98	653.591	3618.23	3103.55
1487	2020/02	1	2	54	1	1	1	2	1	0	1	1	1	0	15	8099.49	6947.36	1664	1427.3	2190.4	1878.82	1011	867.188	714.1	612.522	1574.99	1350.95
1488	2020/02	1	2	52	1	1	1	2	1	0	1	1	1	0	10	7583.69	6504.93	1267	1086.77	1362.8	1168.95	1805	1548.24	1171.49	1004.85	1119.4	960.169
1489	2020/03	1	2	80	1	1	1	2	1	0	1	1	1	0	13	7279.16	6243.72	1510	1295.21	1877.4	1610.35	1325	1136.52	721.41	618.792	1733.35	1486.79
1490	2020/02	1	1	71	1	1	1	2	1	0	2	2	2	0	24	11369.1	9751.87	2610	2238.74	1643	1409.29	2510	2152.96	2227.98	1911.06	2313.11	1984.08
1491	2020/02	1	1	66	1	1	1	2	1	0	2	2	2	0	21	63284.3	54282.3	3571.3	3063.29	6196.9	5315.41	1020	874.908	1706.6	1463.84	8566.34	7347.81
1492	2020/03	1	2	56	1	1	1	2	1	1	1	1	1	1	5	4472.91	3836.65	634	543.816	2499.3	2143.78	677	580.699	82.63	70.8761	537.98	461.454
1493	2020/02	1	1	48	2	1	1	2	1	1	1	1	1	1	8	3886.87	3333.98	883	757.396	991.5	850.462	945	810.577	224.28	192.377	758.09	650.254
1494	2020/03	1	2	55	1	1	1	2	1	0	1	1	1	0	11	6597.77	5659.26	1159	994.136	2916.8	2501.89	450	385.989	1042.79	894.456	1029.18	882.782
1495	2020/03	1	2	60	1	1	1	2	1	0	2	2	2	0	6	3721.63	3192.24	751	644.173	1363.3	1169.37	625	536.096	634.72	544.433	235.61	202.095
1496	2020/02	1	1	68	1	1	1	2	1	1	1	1	1	1	15	6849.14	5874.87	1787	1532.8	1696.3	1455.01	1485	1273.76	867.58	744.17	889.26	762.766
1497	2020/03	1	2	71	1	1	1	2	1	0	1	1	1	0	8	5880.3	5043.85	1011	867.188	2278	1953.96	818	701.642	588.84	505.079	1166.46	1000.53
1498	2020/03	1	1	71	2	1	1	2	1	1	1	1	1	1	11	27133.9	23274.2	1497.4	1284.4	3344.5	2868.76	649	556.682	168.32	144.377	2448.69	2100.37
1499	2020/03	1	2	53	2	1	1	2	1	1	1	1	1	1	9	5967.79	5118.89	1133	971.834	1609.6	1380.64	1206	1034.45	495.31	424.854	1440.88	1235.92
1500	2020/03	1	2	57	1	1	1	2	1	0	2	2	2	0	11	4758.61	4081.71	1215	1042.17	657.7	564.144	920	789.133	1042.3	894.036	867.61	744.195
1501	2020/02	1	2	62	1	1	1	2	1	0	1	1	1	0	3	2920.04	2504.67	383	328.519	1365	1170.83	40	34.3101	475.72	408.05	600.32	514.926
1502	2020/03	1	2	74	2	1	1	2	1	1	1	1	1	1	5	4753.52	4077.35	597	512.079	3014.4	2585.61	436	373.98	273.84	234.887	432.28	370.79
1503	2020/03	1	1	70	1	1	1	2	1	0	1	1	1	0	11	8157.35	6996.99	1448	1242.03	2068.8	1774.52	1655	1419.58	513.14	440.147	2446.41	2098.42
1504	2020/03	1	1	44	1	1	1	2	1	0	1	1	1	0	7	3732.53	3201.59	703	603.001	1906.5	1635.31	144	123.516	334.68	287.073	218.35	187.29
1505	2019/12	1	2	46	1	1	1	2	1	0	2	2	2	0	10	7247.2	6253.61	1335	1151.97	2135.4	1842.64	1752	1511.8	537.98	464.223	1363.82	1176.84
1506	2020/01	1	2	70	1	1	1	1	1	0	1	1	1	0	5	4377.55	3754.86	569	488.062	2179.9	1869.82	300	257.326	190	162.973	832.65	714.208
1507	2020/01	1	2	35	2	1	1	2	1	0	2	2	2	0	12	5634.97	4833.41	1184	1015.58	2220.4	1904.56	312	267.619	140.58	120.583	952.99	817.43
1508	2020/01	1	1	55	2	1	1	2	1	0	1	1	1	0	5	3753.27	3219.38	606	519.798	1777.7	1524.83	249	213.581	268.76	230.53	527.81	452.731
1509	2020/01	1	2	69	1	1	1	2	1	1	1	1	1	1	8	6321.98	5422.7	1089	934.093	1798.4	1542.58	1209	1037.02	254.29	218.118	1885.29	1617.11
1510	2020/01	1	2	65	2	1	1	2	1	1	1	1	1	1	11	6258.26	5368.04	1201	1030.16	872.5	748.39	480	411.722	1897.14	1627.28	905.62	776.798
1511	2019/12	1	2	70	2	1	1	2	1	1	1	1	1	1	17	10711.9	9243.31	1616	1394.45	1916.5	1653.75	2288	1974.31	2530.26	2183.36	1769.16	1526.61
1512	2020/01	1	2	56	1	1	1	2	1	0	1	1	1	0	7	8556.45	7339.32	959	822.585	5048.6	4330.45	297	254.753	21.65	18.5704	1950.2	1672.79
1513	2020/03	1	1	51	1	1	1	2	1	0	1	1	1	0	7	4349.83	3731.08	992	850.891	705.9	605.488	1331	1141.67	443.61	380.508	407.32	349.38
1514	2020/01	1	2	76	1	1	1	2	1	1	1	1	1	1	3	3253.94	2791.08	400	343.101	2086.3	1789.53	25	21.4438	91.28	78.2957	583.36	500.379
1515	2020/01	1	1	62	1	1	1	2	1	0	1	1	1	0	8	4576.09	3925.16	863	740.241	1769.9	1518.14	192	164.689	365.67	313.655	866.52	743.26
1516	2020/01	1	1	57	1	1	1	2	1	0	1	1	1	0	7	4656.21	3993.88	934	801.141	872.5	748.39	1021	875.766	539.57	462.818	1234.14	1058.59
1517	2020/01	1	2	73	1	1	1	2	1	0	2	2	2	0	3	1129.92	969.193	375	321.657	8.6	7.37668	76	65.1892	230.2	197.455	335.12	287.45
1518	2020/01	1	1	46	1	1	1	2	1	0	1	1	1	0	15	3480.75	2985.62	1381	1184.56	818.4	701.985	344	295.067	36	30.8791	561.35	481.5
1519	2019/12	1	2	49	1	1	1	2	1	1	2	2	1	1	18	26911.1	23221.6	2230.5	1924.7	2966.7	2559.96	824	711.029	2119.58	1828.99	7869.95	6790.98
1520	2020/01	1	2	51	1	1	1	2	1	1	1	1	1	1	10	6297.24	5401.48	1392	1193.99	781	669.905	1643	1409.29	1098.07	941.873	638.17	547.392
1521	2020/03	1	2	66	1	1	1	2	1	0	1	1	1	0	11	6331.54	5430.9	1011	867.188	2295.2	1968.72	1449	1242.88	431.18	369.846	1089.16	934.23
1522	2020/01	1	2	48	2	1	1	2	1	0	1	1	1	0	10	6789.12	5823.39	1481.6	1270.85	2059.9	1766.89	943	808.861	181.83	155.965	1932.79	1657.86
1523	2020/03	1	1	55	1	1	1	2	1	0	1	1	1	0	10	6911	5927.93	1272	1091.06	1715.6	1471.56	1045	896.352	543.22	465.949	1719.18	1474.63
1524	2020/03	1	2	64	1	1	1	2	2	0	2	2	2	0	6	5419.33	4648.45	661.5	567.404	1830.9	1570.46	332	284.774	1072.39	919.846	1139.54	977.444
1525	2020/01	1	2	72	1	1	1	2	1	0	1	1	1	0	8	7053.9	6050.51	1613	1383.56	3163.5	2713.5	136	116.654	482.67	414.012	1410.73	1210.06
1526	2020/03	1	1	47	1	1	1	2	1	0	2	2	2	0	7	7753.06	6650.21	446	382.558	2516.5	2158.54	0	0	127.6	109.449	2952.96	2532.91
1527	2020/03	1	2	51	2	1	1	2	1	1	1	1	1	1	7	6766.91	5804.34	800	686.203	1721.4	1476.54	1448	1242.03	1603.2	1375.15	774.31	664.167
1528	2020/03	1	2	57	1	1	1	2	1	0	1	1	1	0	13	26385.3	22632.1	1633.2	1400.88	3743.5	3211	696	596.996	323.55	277.526	1640.88	1407.47
1529	2020/01	1	2	80	1	1	1	2	1	0	1	1	1	0	5	4149.12	3558.92	633	542.958	2146.5	1841.17	521.5	447.318	0	0	848.12	727.478
1530	2020/01	1	2	66	1	1	1	2	1	1	2	2	1	1	4	3347.65	2871.46	430.5	369.263	1727	1481.34	176.5	151.393	212	181.844	563.65	483.473
1531	2020/01	1	2	50	1	1	1	2	1	0	1	1	1	0	7	5150.58	4417.93	1094	938.382	817.5	701.213	556	476.911	1254.76	1076.27	768.32	659.029
1532	2019/12	1	2	51	1	1	1	2	1	0	1	1	1	0	31	15088.7	13020.1	2611	2253.03	1953	1685.24	5446	4699.35	2210.11	1907.1	2047.63	1766.9
1533	2020/01	1	2	70	2	1	1	2	1	0	1	1	1	0	6	3734.14	3202.97	639	548.104	1736.6	1489.57	294.5	252.608	228	195.568	666.04	571.298
1534	2020/01	1	2	34	1	1	1	2	1	0	1	1	1	0	11	4723.94	4051.97	964	826.874	789.3	677.025	1598	1370.69	151.65	130.078	1132.99	971.826
1535	2020/02	1	1	44	1	1	2	2	1	1	1	1	1	1	16	12646.9	10847.9	2336	2003.71	983.4	843.515	3268	2803.14	2847.04	2442.06	1625.41	1394.2
1536	2019/12	1	2	42	1	1	1	2	1	0	1	1	1	0	34	16435.7	14182.3	3903	3367.9	1401.3	1209.18	3768	3251.41	2298.56	1983.43	3280.79	2830.99
1537	2020/01	1	2	46	1	1	1	2	1	1	1	1	1	1	11	6198.59	5316.86	1116	957.253	913.4	783.472	1562	1339.81	1130.08	969.33	880.11	754.917
1538	2020/01	1	2	64	1	1	1	2	1	0	1	1	1	0	6	4985.86	4276.64	993	851.749	2197.9	1885.26	212	181.844	181.83	155.965	1401.13	1201.82
1539	2020/03	1	2	81	1	1	1	2	1	0	1	1	1	0	18	27545.2	23627	2296.6	1969.92	3897	3342.66	884	758.254	115.08	98.7102	2152.04	1845.92
1540	2020/03	1	2	52	1	1	1	2	1	0	1	1	1	0	8	4416.49	3788.26	900	771.978	1088.5	933.664	867	743.672	301.93	258.981	1232.06	1056.8
1541	2020/03	1	2	80	1	1	1	2	1	0	1	1	1	0	11	7070.5	6064.74	1210	1037.88	1650.7	1415.89	1245	1067.9	1684.58	1444.95	1280.22	1098.11
1542	2020/02	1	1	66	1	1	2	2	1	0	2	2	2	0	13	12502.6	10724.1	1425.5	1222.73	3936.9	3376.89	2125	1822.73	1150.36	986.725	2643.83	2267.75
1543	2019/12	1	1	34	2	1	1	2	1	0	2	2	2	0	25	23407.1	20198	3267.3	2819.35	2593.7	2238.1	818.5	706.283	2980.34	2571.73	7022.56	6059.77
1544	2020/01	1	2	67	1	1	1	2	1	1	2	2	1	1	2	3398.21	2914.83	200	171.551	2214.6	1899.58	102	87.4908	127.6	109.449	618.01	530.1
1545	2020/01	1	2	74	2	1	1	2	1	0	1	1	1	0	7	5047.02	4329.1	917	786.56	2236.4	1918.28	309.5	265.475	365.34	313.372	1218.78	1045.41
1546	2020/03	1	1	49	1	1	1	2	1	0	1	1	1	0	9	6027.5	5170.11	966	828.59	1849.9	1586.76	1555	1333.81	584.47	501.331	576.13	494.177
1547	2020/01	1	1	68	1	1	1	2	1	1	1	1	1	1	9	5665.45	4859.56	1223	1049.03	781	669.905	1299	1114.22	1098.07	941.873	635.38	544.999
1548	2020/03	1	1	73	1	1	1	2	1	1	2	2	1	1	12	7260.28	6227.53	1354.5	1161.83	1840	1578.27	672	576.41	1070.24	918.002	1541.54	1322.26
1549	2020/03	1	2	69	1	1	1	2	1	1	1	1	1	1	11	7871.4	6751.72	1477	1266.9	982.9	843.086	2379	2040.59	2009.52	1723.67	540.98	464.027
1550	2020/03	1	2	71	1	1	1	2	1	0	2	2	2	0	11	7487.58	6422.5	1078	924.658	2011.5	1725.37	1504	1290.06	125.22	107.408	2671.86	2291.8
1551	2019/12	1	1	32	1	1	1	2	1	0	1	1	1	0	14	4740.95	4090.96	1509	1302.12	2135.2	1842.46	0	0	138.24	119.287	823.51	710.607
1552	2020/03	1	1	86	1	2	1	2	1	0	1	1	1	0	14	11940.1	10241.7	4311	3697.77	2719.4	2332.57	480	411.722	1345.16	1153.82	2587.56	2219.49
1553	2020/03	1	2	65	1	1	2	2	1	0	1	1	1	0	29	16513.3	14164.3	3292	2823.72	2419.9	2075.68	3762	3226.87	2390.21	2050.21	3963.2	3399.45
1554	2020/01	1	1	44	1	1	1	1	1	0	2	2	2	0	5	3628.6	3112.44	611	524.087	1466.5	1257.9	180	154.396	242.28	207.816	1128.82	968.249
1555	2020/03	1	2	32	1	1	1	2	1	0	2	2	2	0	14	8562.01	7344.09	1438	1233.45	998.1	856.123	3475	2980.69	520.45	446.418	1882.46	1614.69
1556	2020/04	1	2	69	1	1	1	2	1	0	2	2	2	0	15	11970	10267.3	2060.5	1767.4	3431.2	2943.12	920	789.133	1951.5	1673.91	2060.83	1767.68
1557	2020/04	1	2	65	1	1	1	2	2	0	2	2	2	0	9	5338.06	4578.74	964.5	827.303	951.3	815.981	528	452.894	1027.37	881.23	1261.89	1082.39
1558	2020/04	1	1	65	1	1	1	2	1	0	2	2	2	0	4	2754.14	2362.37	407.5	349.534	1931.1	1656.41	48	41.1722	236.38	202.756	119.16	102.21
1559	2020/04	1	1	67	1	1	1	2	1	0	2	2	1	0	14	7007.67	6010.85	1158.5	993.707	2439.3	2092.32	764	655.323	622.21	533.703	570.66	489.485
1560	2020/04	1	1	80	1	1	1	2	1	1	1	1	1	1	9	7292.33	6255.02	855	733.379	2476.2	2123.97	1963	1683.77	1097.85	941.684	134.28	115.179
1561	2020/04	1	2	69	1	1	1	2	1	1	1	1	1	1	14	6668.51	5719.94	1458	1250.6	2578	2211.29	650	557.54	293.89	252.085	1212.62	1040.13
1562	2020/04	1	2	49	1	1	1	2	1	0	1	1	1	0	5	4309.92	3696.85	494	423.73	1546	1326.09	830	711.935	640.52	549.408	631.4	541.585
1563	2020/05	1	1	31	1	1	1	2	1	0	2	2	2	0	4	3034.18	2602.58	420	360.256	2183.6	1872.99	228	195.568	58.85	50.4788	134.73	115.565
1564	2020/03	1	1	71	1	1	1	2	1	1	1	1	1	1	13	8017.96	6877.43	1507	1292.63	1151.4	987.617	2418	2074.05	1740.22	1492.68	315.34	270.484
1565	2020/03	1	2	64	1	1	1	2	1	1	1	1	1	1	16	8996.57	7716.84	1528	1310.65	871.4	747.446	2807	2407.71	1937.2	1661.64	457.97	392.825
1566	2020/03	1	2	56	1	1	1	2	1	0	2	2	2	0	15	11107.6	9527.57	1546.5	1326.52	3071.4	2634.5	920	789.133	2331.94	2000.23	1691.75	1451.1
1567	2020/03	1	2	51	1	1	1	2	1	0	1	1	1	0	9	6102.69	5234.6	1185	1016.44	1417.9	1216.21	1543	1323.51	674.08	578.194	758.71	650.786
1568	2020/03	1	2	39	1	1	1	2	2	0	2	2	2	0	11	7500.05	6433.19	797.5	684.058	3004.5	2577.12	672	576.41	478.47	410.409	532.58	456.822
1569	2020/03	1	2	69	1	1	1	2	1	0	1	2	1	0	6	5085.52	4362.12	645	553.251	1863.4	1598.34	919	788.275	922.75	791.492	646.37	554.426
1570	2020/04	1	1	73	1	1	1	2	1	1	1	1	1	1	15	9663.04	8288.5	1741	1493.35	1594.7	1367.86	3509	3009.86	1793.09	1538.03	414.25	355.324
1571	2020/03	1	2	47	1	1	1	2	1	0	1	1	1	0	6	5066.62	4345.91	609.5	522.801	2824.5	2422.72	292	250.464	702.9	602.915	263.72	226.207
1572	2020/03	1	2	63	1	1	1	2	1	0	2	2	1	0	15	49115.8	42129.3	2527.5	2167.97	3143.3	2696.18	736	631.306	937.59	804.221	3984.05	3417.33
1573	2020/04	1	2	73	1	1	1	2	1	0	2	2	2	0	14	5734.75	4919	1520	1303.78	911.8	782.099	1635	1402.43	793.75	680.842	838.2	718.969
1574	2020/03	1	1	32	1	1	1	2	1	1	1	1	1	1	9	3747.51	3214.44	994	852.607	1299.4	1114.56	1050	900.641	58.69	50.3415	336.42	288.565
1575	2020/03	1	1	80	1	1	1	2	1	0	1	1	1	0	14	10153.4	8709.07	1620	1389.56	3994.6	3426.38	1316	1128.8	525.54	450.784	1192.21	1022.62
1576	2020/03	1	2	49	1	1	1	2	1	0	2	2	1	0	15	56840.7	48755.3	2291.1	1965.2	3091.5	2651.74	768	658.754	394.24	338.161	4505.64	3864.73
1577	2020/04	1	1	57	1	1	1	2	1	0	1	1	1	0	7	6623.96	5681.72	862	739.383	2136.5	1832.59	755	647.604	718.98	616.707	1367.48	1172.96
1578	2020/03	1	1	78	2	1	1	2	2	0	1	1	1	0	10	4924.75	4224.22	1553	1332.09	816.4	700.27	1099	942.671	932.96	800.249	505.39	433.5
1579	2020/03	1	2	49	1	1	1	2	1	0	1	1	1	0	10	7545.78	6472.42	1086	931.52	2421.8	2077.31	2119	1817.58	1002.03	859.494	572.95	491.45
1580	2020/04	1	1	73	1	1	1	2	1	0	2	2	2	0	11	7095.54	6086.22	1087	932.378	911.8	782.099	1195	1025.02	164.01	140.68	3451.73	2960.73
1581	2020/04	1	2	67	1	1	1	2	1	1	1	1	1	1	20	7775.8	6669.72	1438	1233.45	1022.7	877.224	3675	3152.24	800.95	687.017	33.15	28.4345
1582	2020/05	1	1	56	1	1	1	2	1	0	1	1	1	0	5	3113.61	2670.71	689	590.992	1093.7	938.125	240	205.861	267.3	229.277	823.61	706.454
1583	2020/05	1	2	67	1	1	1	2	1	1	1	1	1	1	19	10415.4	8933.85	1972	1691.49	958	821.728	4942	4239.02	911.77	782.074	306.64	263.021
1584	2020/05	1	2	65	1	1	1	2	1	0	1	1	1	0	8	5516.39	4731.7	862	739.383	2467.2	2116.25	855	733.379	428.27	367.35	292.92	251.253
1585	2020/05	1	1	82	1	1	1	2	1	0	2	2	2	0	18	8803.6	7551.32	2100	1801.28	1552.8	1331.92	1690	1449.6	740.75	635.381	2675.05	2294.53
1586	2020/06	1	2	65	1	1	1	2	1	1	1	1	1	1	12	8208.38	7040.76	1582	1356.97	1766	1514.79	2783	2387.13	739.84	634.6	861.54	738.989
1587	2020/05	1	2	45	2	1	1	2	1	0	2	2	2	0	13	6453.05	5535.12	1197	1026.73	1024	878.339	2421	2076.62	362.92	311.296	775.13	664.87
1588	2020/05	1	2	43	1	1	1	2	1	0	2	2	2	0	20	35311.8	30288.8	2882.1	2472.13	3314.3	2842.85	900	771.978	1256.85	1078.07	7225.04	6197.3
1589	2020/05	1	1	69	1	1	1	2	1	0	1	1	1	0	22	11371.8	9754.23	2433	2086.91	1569	1345.81	3239	2778.26	1851.95	1588.52	1748.89	1500.12
1590	2020/06	1	1	47	1	1	1	2	1	0	1	1	1	0	9	6519.6	5592.21	920	789.133	2241.2	1922.4	2282	1957.39	407	349.106	498.4	427.504
1591	2020/06	1	1	63	1	1	1	2	1	1	1	1	1	1	12	8364.44	7174.63	1411	1210.29	1955.9	1677.68	1573	1349.25	835.1	716.31	2421.44	2077
1592	2020/06	1	1	72	1	1	1	2	1	1	2	2	2	1	10	5530.1	4743.46	1057	906.645	1609	1380.12	1355	1162.26	959.55	823.057	413.55	354.724
1593	2020/05	1	2	62	1	1	1	2	1	1	1	1	1	1	13	8173.26	7010.64	1409	1208.57	2168	1859.61	2598	2228.44	702.18	602.297	845.08	724.87
1594	2020/05	1	1	54	1	1	1	2	1	1	1	1	1	1	17	6231.09	5344.74	1057	906.645	874.2	749.848	2966	2544.1	529.94	454.558	99.95	85.7324
1595	2020/05	1	2	51	1	1	1	1	1	0	1	1	1	0	12	6933.06	5946.85	1180	1012.15	3002.6	2575.49	1218	1044.74	389.02	333.683	539.44	462.706
1596	2020/06	1	2	34	1	1	1	2	1	0	1	1	1	0	8	3273.09	2807.5	754.5	647.175	1221.1	1047.4	476	408.291	30.11	25.8269	281.38	241.355
1597	2020/05	1	2	74	1	1	1	2	1	1	1	1	1	1	9	5119.94	4391.64	673	577.268	1484	1272.91	2135	1831.3	383.32	328.794	61.62	52.8548
1598	2020/05	1	2	75	1	1	1	2	1	0	1	1	1	0	13	6179.84	5300.78	1336.5	1146.39	1730	1483.91	80	68.6203	1312.46	1125.77	1482.88	1271.95
1599	2020/06	1	1	71	1	1	1	2	1	0	1	1	1	0	5	4497.08	3857.38	570	488.919	2210.3	1895.89	821	704.215	352.66	302.495	528.12	452.997
1600	2020/06	1	2	46	2	1	1	2	1	1	2	2	2	1	14	8657.55	7426.04	1518	1302.07	1559.5	1337.67	2627	2253.32	1111.58	953.461	926.47	794.683
1601	2020/06	1	2	67	2	1	1	2	1	0	1	1	1	0	9	5516.67	4731.94	905	776.267	1587.4	1361.6	1688	1447.89	418.78	359.21	565.49	485.051
1602	2020/05	1	2	73	2	1	1	2	1	0	2	2	1	0	12	7707.61	6611.23	1496.5	1283.63	2633.7	2259.06	724	621.013	1061.54	910.539	991.87	850.78
1603	2020/05	1	2	66	1	1	1	2	1	0	1	1	1	0	6	3396.83	2913.64	636	545.531	1356	1163.11	96	82.3443	307.5	263.759	539.33	462.612
1604	2020/05	1	1	64	1	1	1	2	1	1	1	1	1	1	13	8428.68	7229.73	1780	1526.8	2338	2005.43	2283	1958.25	677.26	580.922	899.42	771.48
1605	2020/05	1	2	64	1	1	1	2	1	0	1	1	1	0	11	8018.53	6877.92	1387	1189.7	2898.4	2486.11	1693	1452.18	400.13	343.213	1640	1406.72
1606	2020/05	1	1	43	1	1	1	2	1	0	1	1	1	0	5	3119.82	2676.04	471.5	404.431	1555	1333.81	0	0	138.24	118.576	191.08	163.899
1607	2020/05	1	1	71	2	1	1	2	1	1	1	1	1	1	19	29635	25419.6	2364.4	2028.07	3788	3249.17	808	693.065	169.9	145.732	2252.74	1932.29
1608	2020/05	1	1	67	1	1	1	2	1	0	2	2	2	0	20	64475.4	55304	3397	2913.79	5535.8	4748.35	1068	916.08	2089.41	1792.2	5614.74	4816.06
1609	2020/06	1	2	74	1	1	1	2	1	1	1	1	1	1	9	5874.85	5039.17	1142	979.554	2125.9	1823.5	672	576.41	615.07	527.578	1319.88	1132.13
1610	2020/06	1	1	33	1	1	1	2	1	1	2	2	1	1	11	5927.43	5084.27	1169.5	1003.14	1620.8	1390.25	672	576.41	646.24	554.314	658.89	565.165
1611	2020/05	1	2	55	2	1	1	2	1	0	1	1	1	0	18	9010.49	7728.78	1308	1121.94	1662	1425.59	3771	3234.59	929.05	796.896	564.44	484.15
1612	2020/05	1	1	49	1	1	1	2	1	1	1	1	1	1	11	6242.9	5354.87	1136	974.408	2104.5	1805.14	1854	1590.27	565.91	485.411	219.49	188.268
1613	2020/05	1	1	53	2	1	1	2	1	0	1	1	1	0	11	26411	22654.2	1428.4	1225.21	3405.2	2920.82	392	336.239	121.8	104.474	1797.64	1541.93
1614	2020/06	1	2	51	1	1	1	2	1	0	1	1	1	0	11	5826.77	4997.93	921	789.991	1530.5	1312.79	2440	2092.92	319.15	273.752	192.12	164.792
1615	2020/05	1	1	48	1	1	1	2	1	0	2	2	2	0	6	4006.53	3436.61	647	554.966	1882.8	1614.98	620	531.807	120.25	103.145	441.48	378.681
1616	2020/05	1	1	57	1	1	1	2	1	0	1	1	1	0	9	2636.53	2261.49	896	768.547	434.8	372.951	180	154.396	89.06	76.3915	1036.67	889.207
1617	2020/06	1	2	60	1	1	1	2	1	0	1	1	1	0	8	4569.87	3919.82	803	688.776	2362.6	2026.53	448	384.273	103.68	88.9319	376.59	323.021
1618	2020/05	1	1	50	1	1	1	2	1	0	2	2	2	0	10	5388.61	4622.1	964.5	827.303	1778	1525.09	588	504.359	298.68	256.194	587.43	503.87
1619	2020/06	1	2	64	1	1	1	2	1	1	1	1	1	1	13	9225.39	7913.11	1465	1256.61	1794.4	1539.15	2745	2354.53	994.48	853.018	2114.51	1813.73
1620	2020/05	1	2	45	1	1	1	2	1	0	1	1	1	0	3	2257.2	1936.12	277.5	238.027	1471	1261.75	104	89.2063	55.62	47.7082	213.08	182.77
1621	2020/05	1	1	68	1	1	1	2	1	0	1	1	1	0	15	8607.94	7383.49	1481	1270.33	2421.1	2076.71	3296	2827.15	240.2	206.032	1169.64	1003.26
1622	2020/05	1	2	79	1	1	1	2	1	0	1	1	1	0	8	4419.19	3790.57	885	759.112	866.5	743.243	1523	1306.36	442.4	379.47	253.29	217.26
1623	2020/06	1	2	65	1	1	1	2	1	0	1	1	1	0	8	6075.17	5211	762.5	654.037	3456.5	2964.82	444	380.842	329.64	282.75	606.53	520.253
1624	2020/05	1	2	49	1	1	1	2	1	1	2	2	2	1	6	4326.63	3711.18	595	510.363	2656.5	2278.62	145	124.374	218.67	187.565	320.46	274.876
1625	2020/06	1	2	64	1	1	1	1	1	0	1	1	1	0	8	3541.35	3037.6	837	717.939	1612.6	1383.21	0	0	318.63	273.306	755.12	647.707
1626	2020/05	1	1	54	1	1	1	2	1	0	1	1	1	0	9	5473.36	4694.79	1155	990.705	2087.9	1790.9	1136	974.408	234.16	200.851	600.3	514.909
1627	2020/05	1	1	71	1	1	1	2	1	0	1	1	1	0	5	3041.28	2608.67	546	468.333	1394.3	1195.97	320	274.481	222.9	191.193	540.08	463.255
1628	2020/06	1	1	75	1	1	1	2	1	1	2	2	1	1	14	9810.4	8414.9	1538	1319.22	4389.2	3764.85	836	717.082	697.68	598.437	1465.52	1257.05
1629	2020/04	1	2	65	1	1	1	2	1	0	1	1	1	0	12	8207.89	7040.34	1095	939.24	2093.9	1796.05	2161	1853.6	1852.07	1588.62	253.92	217.801
1630	2020/03	1	1	77	1	1	1	2	1	0	1	1	1	0	4	5249.23	4502.54	937.6	804.229	2880.6	2470.84	493	422.872	227.95	195.525	710.08	609.073
1631	2020/04	1	2	51	1	1	1	2	1	1	1	1	1	1	10	4923.64	4223.27	1190	1020.73	990.4	849.519	812	696.496	1195.26	1025.24	312.98	268.46
1632	2020/03	1	2	77	1	1	1	2	1	0	2	2	2	0	8	4887.55	4192.31	980	840.598	709.6	608.662	1055	904.93	190.85	163.702	1937.1	1661.55
1633	2020/04	1	2	55	1	1	1	2	1	0	1	1	1	0	11	9161.44	7858.25	1276	1094.49	3431.8	2943.64	2504	2147.81	646.4	554.452	1303.24	1117.86
1634	2020/04	1	2	70	1	1	1	2	1	0	1	1	1	0	11	6601.98	5662.87	1309	1122.8	1114.5	955.966	1573	1349.25	560.5	480.771	2044.98	1754.09
1635	2020/04	1	2	45	1	1	1	2	1	0	2	2	1	0	11	7132.6	6118.01	1433.5	1229.59	3296.3	2827.41	692	593.565	100.35	86.0755	853.45	732.049
1636	2020/04	1	2	53	1	1	1	2	1	1	1	1	1	1	13	5904.94	5064.98	1547	1326.94	871.4	747.446	2052	1760.11	173.36	148.7	610.18	523.384
1637	2020/04	1	2	40	1	1	1	2	2	0	2	2	2	0	8	5866.5	5032.01	811.5	696.067	2834.2	2431.04	516	442.601	937.2	803.886	257.6	220.957
1638	2020/03	1	2	48	2	1	1	2	1	1	1	1	1	1	6	3297.73	2828.64	698	598.712	1048.3	899.183	659	565.259	273.23	234.364	610.2	523.401
1639	2020/03	1	2	50	1	1	1	2	1	0	1	1	1	0	20	12098.6	10377.6	2317	1987.41	2865.7	2458.06	3437	2948.1	1359.4	1166.03	1227.52	1052.91
1640	2020/04	1	2	78	2	1	1	2	1	0	1	1	1	0	4	3778.35	3240.89	458	392.851	1303.4	1118	280	240.171	849.18	728.387	642.77	551.338
1641	2020/03	1	2	74	1	1	1	2	1	0	2	2	2	0	14	9454.21	8109.38	1455.5	1248.46	2667.4	2287.97	552	473.48	2081.37	1785.3	1779.94	1526.75
1642	2020/03	1	1	32	1	1	1	2	2	0	2	2	2	0	10	5767.53	4947.12	964.5	827.303	1956.9	1678.54	408	349.963	53.24	45.6668	1194.89	1024.92
1643	2020/03	1	2	42	1	1	1	2	1	0	1	1	1	0	7	4008.09	3437.95	415	355.968	1837.7	1576.29	775	664.759	590.31	506.34	222.08	190.49
1644	2020/03	1	1	66	1	1	1	2	1	0	1	1	1	0	9	5793.73	4969.59	1021	875.766	1732.5	1486.06	975	836.309	775.68	665.342	1233.55	1058.08
1645	2020/04	1	1	62	1	1	1	2	1	1	1	1	1	1	10	5503.35	4720.52	960	823.443	2480.7	2127.83	525	450.32	114	97.7839	879.65	754.523
1646	2020/04	1	1	34	2	1	1	2	1	1	1	1	2	1	27	7792.41	6683.96	2144	1839.02	827.7	709.962	3276	2810	1237.29	1061.29	69.42	59.5452
1647	2020/03	1	1	74	2	1	1	2	1	0	1	1	1	0	5	3590.7	3079.93	547	469.191	2393	2052.6	184	157.827	167.34	143.536	290.36	249.057
1648	2020/04	1	1	65	1	1	1	2	1	1	1	1	1	1	17	15094	12946.9	2313	1983.98	2476.2	2123.97	6375	5468.18	2202.52	1889.22	709.25	608.361
1649	2020/03	1	1	57	1	1	1	2	1	0	2	2	2	0	20	48301.9	41431.1	2633.7	2259.06	4292.2	3681.65	992	850.891	2334.35	2002.3	4651.55	3989.88
1650	2020/03	1	1	52	2	1	1	2	1	1	1	1	1	1	16	9137.05	7837.33	1991	1707.79	2101.4	1802.48	2054	1761.83	975.16	836.447	1544.49	1324.79
1651	2020/04	1	2	50	1	1	1	2	1	0	1	1	1	0	13	7809.35	6698.5	1402	1202.57	2338.3	2005.68	1360	1166.54	626.63	537.494	2082.42	1786.2
1652	2020/03	1	1	55	1	1	1	2	1	0	1	1	1	0	17	9537.44	8180.77	2323.4	1992.9	1443.4	1238.08	2586	2218.15	1182.3	1014.12	1463.34	1255.18
1653	2020/04	1	1	57	1	1	1	2	1	1	1	2	1	1	11	6751.09	5790.77	1126	965.83	2512.9	2155.45	1777	1524.23	492.14	422.135	717.05	615.052
1654	2020/04	1	1	54	1	1	1	2	1	0	2	2	2	0	7	4703.2	4034.18	743	637.311	1631	1399	845	724.801	692.6	594.08	755.6	648.118
1655	2020/03	1	2	66	2	1	1	2	1	0	2	2	2	0	20	14064.1	12063.5	2232	1914.51	2236.3	1918.19	3600	3087.91	692.48	593.977	5202.28	4462.27
1656	2020/04	1	1	58	1	1	1	2	1	0	1	1	1	0	5	3434.77	2946.18	577	494.924	1797.8	1542.07	240	205.861	401.35	344.259	418.62	359.073
1657	2020/03	1	1	61	1	1	1	2	1	0	1	1	1	0	28	12602.4	10809.7	3156	2707.07	871.4	747.446	4313	3699.49	2118.43	1817.09	1228.52	1053.77
1658	2020/03	1	2	38	2	1	1	2	1	1	1	1	1	1	14	28352	24319	1684.4	1444.8	3846.2	3299.09	688	590.134	324.18	278.066	1782.17	1528.66
1659	2020/04	1	2	62	2	1	1	2	2	0	2	2	2	0	7	5553.19	4763.27	742.5	636.882	2014.8	1728.2	456	391.135	748.43	641.968	689.46	591.387
1660	2020/04	1	2	54	1	1	1	2	1	0	1	1	1	0	10	5570.58	4778.18	817	700.784	1924.8	1651	1094	938.382	657.22	563.733	573.56	491.973
1661	2020/03	1	2	64	1	1	1	2	1	0	2	2	2	0	10	8518.7	7306.94	1040.5	892.492	2961.4	2540.15	420	360.256	1429.59	1226.24	1461.21	1253.36
1662	2020/04	1	2	36	2	1	1	2	1	1	1	1	1	1	11	5975.71	5125.68	1115	956.395	1022.7	877.224	1734	1487.34	1145.74	982.762	133.27	114.313
1663	2020/04	1	2	69	1	1	1	2	1	1	1	1	1	1	15	7490.98	6425.41	1223	1049.03	1022.7	877.224	2792	2394.85	1122.57	962.888	18.71	16.0486
1664	2020/04	1	1	65	2	1	1	2	1	0	2	2	2	0	7	6125.3	5254	832.5	714.08	2190.7	1879.08	424	363.687	991.98	850.874	684.12	586.806
1665	2020/04	1	1	79	1	1	1	2	1	0	2	2	2	0	8	4508.23	3866.95	843	723.086	1348.8	1156.94	775	664.759	730.21	626.34	740.22	634.926
1666	2020/03	1	2	67	1	1	1	2	1	0	1	1	1	0	35	12417	10650.7	3104.8	2663.15	3098.8	2658.01	2570	2204.43	1823.35	1563.98	1403.06	1203.48
1667	2020/03	1	2	54	1	1	1	2	1	0	1	1	1	0	14	6929.32	5943.65	1570	1346.67	1887.1	1618.67	255	218.727	612.34	525.237	2604.88	2234.34
1668	2020/03	1	2	72	2	1	1	2	1	0	1	1	1	0	19	7861.23	6743	1957	1678.62	616.7	528.976	1907	1635.74	2201.62	1888.45	618.91	530.872
1669	2020/04	1	2	76	1	1	1	2	1	0	2	2	2	0	11	5628.04	4827.47	1330.6	1141.33	1833.1	1572.35	635	544.673	185.15	158.813	1626.19	1394.87
1670	2020/03	1	2	49	1	1	1	2	1	0	1	1	1	0	12	6279.57	5386.32	1189	1019.87	1275.8	1094.32	1862	1597.14	1128.33	967.829	255.44	219.104
1671	2020/04	1	2	65	1	1	1	2	1	1	1	1	1	1	10	5017.51	4303.79	1115	956.395	1088.7	933.836	914	783.986	901.97	773.668	134.84	115.659
1672	2020/04	1	2	73	1	1	1	2	1	1	1	1	1	1	19	30569.7	26221.3	2464.2	2113.68	3966	3401.85	2101	1802.14	1034.51	887.354	2782	2386.27
1673	2020/04	1	1	69	1	1	1	2	1	0	1	1	1	0	3	4728.81	4056.15	453	388.562	2715.5	2329.23	595	510.363	229.38	196.751	623.93	535.178
1674	2020/04	1	1	69	1	1	1	2	1	0	1	1	1	0	6	5167.14	4432.13	690	591.85	1837.8	1576.38	1252	1073.91	636.02	545.548	751.32	644.447
1675	2020/04	1	1	69	1	1	1	2	1	0	1	1	1	0	23	13654	11711.8	2842	2437.73	1022.7	877.224	4196	3599.13	1353.37	1160.86	3520.92	3020.08
1676	2020/04	1	2	60	1	1	1	2	1	0	2	2	2	0	8	4078.73	3498.54	799	685.345	1081.8	927.917	455	390.278	265.13	227.416	1459.8	1252.15
1677	2020/04	1	2	59	1	1	1	2	1	0	2	2	2	0	21	26179.5	22455.5	3051.7	2617.61	3506.2	3007.45	944	809.719	2158.14	1851.15	5983.94	5132.74
1678	2020/04	1	2	76	1	1	1	2	1	0	1	1	1	0	8	5955.58	5108.42	845	724.801	2789.3	2392.53	842	722.228	263.25	225.804	600.03	514.678
1679	2020/05	1	1	64	1	1	1	2	1	0	1	1	1	0	9	3574.52	3066.06	758	650.177	1749.5	1500.64	438	375.696	217.41	186.484	110.61	94.8761
1680	2020/05	1	2	73	1	1	1	2	1	0	1	1	1	0	15	13807.3	11843.3	2287	1961.68	2302	1974.55	4542	3895.92	525.34	450.612	3996.97	3428.41
1681	2020/06	1	2	66	1	1	1	2	1	1	1	1	1	1	7	4456.62	3822.68	567	486.346	1024	878.339	1719	1474.48	628.2	538.841	186.42	159.902
1682	2020/06	1	2	79	1	1	1	2	1	1	1	1	1	1	7	5376.17	4611.43	753	645.888	1704	1461.61	1656	1420.44	921.63	790.531	128.54	110.256
1683	2020/06	1	2	70	1	1	1	2	1	0	2	2	2	0	8	4494.5	3855.17	806	691.349	2783.2	2387.3	0	0	134.91	115.719	743.39	637.645
1684	2020/05	1	2	45	1	1	1	2	1	1	1	1	1	1	15	28854.2	24749.8	1929.6	1655.12	4073.1	3493.71	504	432.308	272.3	233.566	2301.21	1973.87
1685	2020/06	1	2	53	1	1	1	2	1	0	1	1	1	0	6	3619.65	3104.77	633	542.958	1860.6	1595.94	332	284.774	69.12	59.2879	350.93	301.011
1686	2020/06	1	1	81	1	1	1	2	1	0	1	1	1	0	6	3386.16	2904.49	671	575.552	1489.2	1277.37	510	437.454	211.75	181.629	489.21	419.621
1687	2020/06	1	1	69	1	1	1	2	1	0	1	1	1	0	9	21815	18711.9	681.6	584.645	1928.2	1653.92	128	109.792	347.72	298.258	1006.53	863.354
1688	2020/05	1	1	57	1	1	1	2	1	1	1	1	1	1	19	12256.2	10512.8	2011	1724.94	2503	2146.96	3790	3250.88	1388.15	1190.69	1848.08	1585.2
1689	2020/06	1	2	34	1	1	1	2	1	0	1	1	1	0	9	5693.12	4883.29	877	752.25	1364.5	1170.4	2322	1991.7	669.12	573.94	298.5	256.039
1690	2020/05	1	1	66	1	1	1	2	1	0	1	1	1	0	8	3528.46	3026.55	862	739.383	840	720.513	925	793.422	228.75	196.211	672.71	577.019
1691	2020/05	1	2	62	1	1	1	2	1	0	1	1	1	0	10	8034.69	6891.78	1170	1003.57	2976.4	2553.02	1145	982.127	1484	1272.91	1176.29	1008.97
1692	2020/05	1	1	55	1	1	1	2	1	1	1	1	1	1	15	8746.81	7502.6	1799	1543.1	1596	1368.97	3431	2942.95	1044.66	896.06	594.15	509.634
1693	2020/06	1	1	73	1	1	1	2	1	0	2	2	2	0	9	6610.02	5669.77	900.5	772.407	2375.5	2037.59	496	425.446	1397.58	1198.78	896.44	768.924
1694	2020/06	1	2	76	1	1	1	2	1	0	1	1	1	0	7	5264.25	4515.43	804.5	690.062	2082	1785.84	372	319.084	1068.99	916.93	528.76	453.546
1695	2020/06	1	2	67	1	1	1	2	1	1	2	2	2	1	10	6430.93	5516.15	1134	972.692	2234	1916.22	1987	1704.36	532.23	456.522	422.7	362.572
1696	2020/06	1	1	29	1	1	1	2	1	0	1	1	1	0	5	3638.61	3121.03	519.5	445.603	1624.6	1393.51	188	161.258	0	0	474.51	407.012
1697	2020/06	1	2	80	1	1	1	2	1	0	1	1	1	0	5	4537.45	3892.01	509	436.596	1504.5	1290.49	1303	1117.65	492.44	422.392	421.51	361.552
1698	2020/05	1	2	57	1	1	1	1	1	0	1	1	1	0	16	14920.6	12798.2	2112.8	1812.26	3634.6	3117.59	64	54.8962	55.44	47.5538	2544.74	2182.76
1699	2020/05	1	1	21	1	1	1	2	1	0	1	1	1	0	9	25170.3	21589.9	1150.4	986.759	1534.6	1316.31	542	464.902	198.88	170.59	1960.41	1681.55
1700	2020/05	1	2	55	1	1	1	2	1	1	2	2	2	1	15	7920.68	6793.99	1630	1398.14	1651	1416.15	2983	2558.68	476.41	408.642	596.27	511.453
1701	2020/05	1	2	72	1	1	1	2	2	0	2	2	2	0	23	73689.8	63207.7	3143.8	2696.6	4361.9	3741.43	636	545.531	902.85	774.422	6953.78	5964.63
1702	2020/05	1	2	67	1	1	1	2	1	0	1	1	1	0	5	2686.76	2304.58	500	428.877	1324.1	1135.75	200	171.551	145.12	124.477	517.54	443.922
1703	2020/05	1	2	76	1	1	1	2	1	1	1	1	1	1	15	8401.03	7206.01	1579	1354.39	2109.7	1809.6	2439	2092.06	524.27	449.694	1279.06	1097.12
1704	2020/05	1	2	67	1	1	1	2	1	1	1	1	1	1	13	8585.01	7363.82	1581	1356.11	1484	1272.91	3358	2880.34	1209.59	1037.53	214.42	183.919
1705	2020/05	1	2	30	1	1	1	2	1	1	1	1	1	1	24	10391.7	8913.51	2148	1842.45	2835.4	2432.07	2661	2282.48	846.53	726.114	813.77	698.014
1706	2020/08	1	2	51	1	1	1	2	1	0	1	1	1	0	9	6361.48	5456.58	1177	1009.58	2141.3	1836.71	805	690.491	1327.69	1138.83	686.49	588.839
1707	2020/08	1	2	74	1	1	1	2	1	1	1	1	1	1	13	6019.11	5162.91	1188	1019.01	737.5	632.593	2058	1765.26	603.68	517.808	507.93	435.679
1708	2020/08	1	1	82	1	1	1	2	1	1	1	1	1	1	9	8152.92	6993.19	893	765.974	2278.4	1954.3	2830	2427.44	1045.85	897.081	658.67	564.976
1709	2020/08	1	1	41	1	1	1	2	1	1	1	1	1	1	12	6018.25	5162.17	1271	1090.2	1629.1	1397.37	1768	1516.51	628.86	539.407	635.29	544.922
1710	2020/08	1	1	48	2	1	1	2	1	1	1	1	1	1	11	9891.3	8484.29	1099.2	942.842	1546	1326.09	32	27.4481	190.22	163.162	2049.88	1758.29
1711	2020/08	1	2	58	1	1	1	2	1	0	2	2	2	0	10	5907.09	5066.83	919	788.275	2247.2	1927.54	1073.4	920.712	791.67	679.057	408.82	350.667
1712	2020/08	1	1	81	1	1	1	2	1	0	1	1	1	0	10	7103.19	6092.78	1103	946.102	1435.7	1231.48	1400	1200.85	288.6	247.548	2733.89	2345
1713	2020/08	1	2	72	1	1	1	2	1	0	2	2	2	0	8	4867.36	4174.99	824.5	707.218	1543.6	1324.03	436	373.98	809.8	694.609	895.96	768.513
1714	2020/08	1	2	80	1	1	1	2	1	0	1	1	1	0	4	4369.39	3747.86	371	318.226	3407.3	2922.62	96	82.3443	232.6	199.513	190.49	163.393
1715	2020/08	1	2	52	1	1	1	2	1	1	1	1	1	1	7	4659.7	3996.87	820	703.358	1555.8	1334.49	300	257.326	477.59	409.654	1320.31	1132.5
1716	2020/08	1	2	65	1	1	1	2	1	1	1	1	1	1	15	9376.19	8042.46	1217	1043.89	1573.2	1349.42	4060	3482.48	1214.55	1041.78	380.44	326.324
1717	2020/08	1	2	66	1	1	1	2	1	0	1	1	1	0	12	7007.56	6010.76	1218	1044.74	2219.5	1903.78	1365	1170.83	403.46	346.069	1647.6	1413.23
1718	2020/08	1	1	58	1	1	1	2	1	1	1	1	1	1	13	7161.74	6143.01	1395	1196.57	1725.8	1480.31	1475	1265.19	782.81	671.458	1523.13	1306.47
1719	2020/08	1	1	51	1	1	1	1	1	0	1	1	1	0	10	6365.31	5459.87	962	825.159	2053.7	1761.57	540	463.187	1410.11	1209.53	1063.5	912.221
1720	2020/08	1	2	57	2	1	1	2	1	0	1	1	1	0	15	9117.11	7820.23	1675	1436.74	3606	3093.06	1732	1485.63	1021.87	876.512	947.24	812.498
1721	2020/08	1	1	49	1	1	1	2	1	0	1	1	1	0	7	4987.24	4277.82	1045	896.352	1161.3	996.109	685	587.561	1182.24	1014.07	801.7	687.661
1722	2020/08	1	2	59	1	1	1	2	1	0	1	1	1	0	26	14815.1	12707.7	2429	2083.48	1664	1427.3	7084	6076.32	1269.16	1088.63	890.93	764.198
1723	2020/08	1	2	82	1	1	1	2	1	1	2	2	1	1	9	4645.94	3985.07	873.5	749.247	1988.1	1705.3	420	360.256	156.9	134.581	1035.94	888.581
1724	2020/08	1	2	39	1	1	1	2	1	0	1	1	1	0	7	3494.71	2997.6	583.5	500.499	1736.1	1489.15	392	336.239	174.82	149.952	273.29	234.415
1725	2020/08	1	2	73	1	1	1	2	1	1	1	1	1	1	6	4835.37	4147.55	809	693.922	1074	921.227	1719	1474.48	227.33	194.993	789.04	676.802
1726	2020/08	1	2	74	1	1	1	2	1	1	1	1	1	1	24	12384.9	10623.1	2799	2400.85	1990	1706.93	4572	3921.65	807.88	692.962	1588.97	1362.94
1727	2020/09	1	1	33	1	1	1	2	1	0	1	1	1	0	7	3357.83	2880.19	710	609.005	1672.8	1434.85	344	295.067	124.61	106.885	441.42	378.629
1728	2020/09	1	1	68	2	1	1	2	1	1	2	2	2	1	9	5141.85	4410.44	1111	952.964	1849.1	1586.07	1195	1025.02	144.3	123.774	771.45	661.714
1729	2020/08	1	1	75	1	1	1	2	1	0	1	1	1	0	4	3073.04	2635.91	409.5	351.25	1267.3	1087.03	160	137.241	846.24	725.865	363	311.364
1730	2020/07	1	2	58	1	1	1	2	1	1	1	1	1	1	20	9454.14	8109.32	2031	1742.1	2493.6	2138.89	2554	2190.7	1164.32	998.699	1110.22	952.295
1731	2020/09	1	2	73	1	1	1	2	1	0	1	1	1	0	9	4605.37	3950.27	1042.5	894.208	952.6	817.096	1056	905.787	1155.52	991.151	317.75	272.551
1732	2020/08	1	1	67	1	1	1	2	1	1	2	2	2	1	8	4498.3	3858.43	737.5	632.593	1835.2	1574.15	364	312.222	913.02	783.146	440.58	377.909
1733	2020/08	1	2	50	1	1	1	2	1	1	1	1	1	1	11	4896.03	4199.59	1098	941.813	1444.3	1238.85	1362	1168.26	266.24	228.368	530.49	455.03
1734	2020/07	1	1	77	1	1	1	2	1	1	1	1	1	1	17	12870.2	11039.4	2548	2185.56	1164	998.425	4678	4012.57	2086.5	1789.7	1832.66	1571.97
1735	2020/07	1	2	48	1	1	1	2	1	1	2	2	1	1	15	9075.21	7784.29	1490.5	1278.48	2183.5	1872.9	920	789.133	1731.12	1484.87	1597.59	1370.34
1736	2020/07	1	2	76	1	1	1	2	1	0	2	2	1	0	6	5199.74	4460.09	683.5	586.274	2238.5	1920.08	300	257.326	235.86	202.31	787.88	675.807
1737	2020/09	1	1	77	1	1	1	2	1	1	1	1	1	1	7	4911.63	4212.97	673	577.268	2676.5	2295.78	650	557.54	239.58	205.501	562.55	482.529
1738	2020/09	1	2	43	1	1	1	2	1	1	1	1	1	1	13	22272.9	19104.7	1374.4	1178.9	1797.5	1541.81	980	840.598	279.1	239.399	2379.9	2041.37
1739	2020/09	1	2	47	1	1	1	2	1	1	1	1	1	1	10	9320.43	7994.63	1961	1682.05	2032	1742.95	1890	1621.15	1205.6	1034.11	1624.83	1393.7
1740	2020/08	1	2	81	1	1	1	2	1	0	2	2	2	0	3	3145.52	2698.08	320	274.481	2110.2	1810.03	36	30.8791	228	195.568	181.32	155.528
1741	2020/09	1	2	46	1	1	1	2	1	1	1	1	1	1	12	6057.77	5196.07	1511	1296.07	1575.5	1351.39	765	656.181	182.5	156.54	2023.77	1735.9
1742	2020/09	1	1	70	1	1	1	2	1	1	1	1	1	1	7	4805.22	4121.69	733	628.733	2375.3	2037.42	680	583.272	317.7	272.508	513.22	440.216
1743	2020/09	1	2	64	1	1	1	2	1	0	1	1	1	0	8	4121.95	3535.62	716	614.151	2529.2	2169.43	384	329.377	275.64	236.431	217.11	186.227
1744	2020/08	1	1	57	1	1	1	2	1	1	1	1	1	1	30	81741.7	70114.2	5357.6	4595.5	3475.2	2980.86	2559	2194.99	1403.99	1204.28	8498.16	7289.32
1745	2020/09	1	2	56	1	1	1	2	1	0	1	1	1	0	8	5211.65	4470.31	799.5	685.774	1597.6	1370.35	1266	1085.92	79.5	68.1914	1376.05	1180.31
1746	2020/08	1	1	50	1	1	1	2	1	0	1	1	1	0	16	7479.1	6415.22	1721	1476.19	1147.1	983.929	1345	1153.68	1733.12	1486.59	1420.88	1218.76
1747	2020/09	1	2	67	1	1	1	2	1	0	1	1	1	0	10	5810.42	4983.91	1357.5	1164.4	1665	1428.16	1300	1115.08	255.26	218.95	396.66	340.236
1748	2020/08	1	1	38	1	1	1	2	1	0	1	1	1	0	8	3352.55	2875.66	621	532.665	1522	1305.5	549	470.907	441.72	378.887	123.83	106.216
1749	2020/07	1	1	49	1	1	1	2	1	1	2	2	2	1	9	4845.94	4156.62	964	826.874	1629.1	1397.37	1292	1108.22	340.41	291.988	596.43	511.59
1750	2020/07	1	2	78	2	1	1	2	1	1	1	1	1	1	12	7170.92	6150.88	1237	1061.04	2047.6	1756.34	1621	1390.42	402.68	345.4	1664.64	1427.85
1751	2020/08	1	2	71	2	1	1	2	1	1	1	1	1	1	8	4255.58	3650.24	919	788.275	8.6	7.37668	1998	1713.79	442.64	379.676	440.34	377.703
1752	2020/09	1	2	80	1	1	1	2	1	1	2	2	2	1	7	4854.64	4164.08	850.5	729.519	2023.6	1735.75	732	627.875	201.7	173.009	983.84	843.892
1753	2020/09	1	2	71	1	1	1	2	1	0	1	1	1	0	5	4143.88	3554.43	617	529.234	1725	1479.62	579	496.639	76	65.1892	1146.88	983.74
1754	2020/09	1	1	74	2	1	1	2	1	0	2	2	2	0	10	7705.83	6609.7	1208	1036.17	2331.8	2000.11	2066	1772.12	529.71	454.36	1260.32	1081.04
1755	2020/08	1	1	73	1	1	1	2	1	1	1	1	1	1	24	87816.5	75324.9	3875	3323.79	4449	3816.14	740	634.737	1678.16	1439.45	8188.66	7023.85
1756	2020/08	1	1	35	1	1	1	2	1	0	1	1	1	0	16	6191.63	5310.89	1226	1051.61	950	814.866	2761	2368.26	460.33	394.85	220.3	188.963
1757	2020/07	1	2	24	2	1	1	2	1	1	1	1	1	1	6	2850.48	2445.01	514	440.885	950	814.866	665	570.406	393.71	337.706	172.77	148.194
1758	2020/07	1	1	25	2	1	1	2	1	1	1	1	1	1	12	7180.97	6159.5	1308	1121.94	858.5	736.381	3371	2891.49	788.22	676.098	300.25	257.54
1759	2020/09	1	2	65	2	1	1	2	1	0	1	1	1	0	11	7342.03	6297.65	1120	960.684	2886.1	2475.56	1640	1406.72	390.94	335.33	1183.99	1015.57
1760	2020/09	1	2	74	1	1	1	2	1	0	1	1	1	0	20	12503.1	10724.6	3663	3141.95	1139	976.981	3190	2736.23	1547.42	1327.3	2529.72	2169.88
1761	2020/09	1	2	51	1	1	1	2	1	0	2	2	2	0	10	4982.4	4273.67	1146	982.985	1966.5	1686.77	572	490.635	326.73	280.254	953.17	817.585
1762	2020/09	1	2	68	1	1	1	2	1	0	2	2	2	0	14	9228.89	7916.11	1567	1344.1	2623.2	2250.06	2247	1927.37	1277.53	1095.81	1111.16	953.101
1763	2020/09	1	1	75	2	1	1	2	1	0	1	1	1	0	11	5712.75	4900.13	1249.8	1072.02	979.9	840.512	1324	1135.67	292.34	250.756	1857.71	1593.46
1764	2020/08	1	2	66	1	1	1	2	1	1	1	1	1	1	11	7704.62	6608.66	1034	886.917	1949.7	1672.36	2834	2430.87	974.42	835.812	372.5	319.513
1765	2020/09	1	2	65	1	1	1	2	1	1	2	2	2	1	13	19953.9	17115.5	1548	1327.8	1603.2	1375.15	651	558.397	144.3	123.774	1488.4	1276.68
1766	2020/07	1	1	63	1	1	1	2	1	1	1	1	1	1	12	6511.17	5584.98	1221	1047.32	1504.5	1290.49	1989	1706.07	707.93	607.229	307.74	263.965
1767	2020/09	1	2	81	1	1	1	2	1	1	1	1	1	1	11	8352.21	7164.13	1330	1140.81	1484	1272.91	2921	2505.5	1039.79	891.883	1033.42	886.419
1768	2020/09	1	1	63	1	1	1	2	1	0	2	2	2	0	5	3470.3	2976.66	533	457.182	1808	1550.82	579	496.639	220.3	188.963	315	270.192
1769	2020/09	1	2	76	1	1	1	2	1	1	2	2	1	1	9	5492.66	4711.35	1104.5	947.388	1611.5	1382.27	1123	963.257	788.4	676.253	788.76	676.561
1770	2020/09	1	1	70	1	1	1	2	1	0	1	1	1	0	7	5237.34	4492.35	545	467.475	2417.4	2073.53	684	586.703	0	0	1590.94	1364.63
1771	2020/08	1	2	86	1	1	1	2	1	1	1	1	1	1	15	9842.04	8442.04	1588	1362.11	3121.5	2677.48	2598	2228.44	995.03	853.49	749.51	642.895
1772	2020/08	1	2	48	1	1	1	2	1	0	1	1	1	0	7	4199.65	3602.26	675	578.983	2027.1	1738.75	524	449.463	144.3	123.774	702.25	602.357
1773	2020/08	1	1	73	1	1	1	2	1	1	1	1	1	1	12	7352.16	6306.34	1683	1443.6	1706	1463.33	1898	1628.02	687.41	589.628	1009.75	866.116
1774	2020/08	1	2	53	1	1	1	2	1	0	1	1	1	0	12	7520.66	6450.87	1183.5	1015.15	1867	1601.43	692	593.565	2319.48	1989.54	602.68	516.951
1775	2020/08	1	2	77	1	1	1	2	1	1	1	1	1	1	28	37414.1	32092.1	4115.4	3530	6478.4	5556.87	518.8	445.002	1513.38	1298.11	6033.15	5174.95
1776	2020/08	1	2	70	2	1	1	2	1	1	1	1	1	1	13	8074.29	6925.75	1725	1479.62	1651	1416.15	2762	2369.11	471.78	404.671	1131.51	970.556
1777	2020/08	1	1	58	1	1	1	2	1	1	1	1	1	1	19	10702.7	9180.28	2082	1785.84	1003.2	860.498	3313	2841.74	1674.74	1436.51	1610.77	1381.64
1778	2020/07	1	1	76	1	1	1	2	1	1	2	2	1	1	18	11560.3	9915.87	2201.5	1888.34	2898.2	2485.94	1096	940.098	1512.28	1297.16	2442.3	2094.89
1779	2020/07	1	2	67	1	1	1	2	1	1	1	1	1	1	21	10928	9373.54	1860	1595.42	1519	1302.93	4050	3473.9	1352.19	1159.85	919.83	788.987
1780	2020/07	1	2	51	1	1	1	2	1	0	1	1	1	0	15	5670.55	4863.93	1543	1323.51	3086	2647.03	144	123.516	147.99	126.939	255.56	219.207
1781	2020/08	1	1	78	2	1	1	2	1	0	2	2	2	0	8	5629.7	4828.89	913	783.129	1412.9	1211.92	1105	947.817	1212.33	1039.88	844.47	724.347
1782	2020/08	1	1	65	2	1	1	2	1	1	1	1	1	1	7	4207.24	3608.77	1020	874.908	1165.5	999.711	866	742.814	590.78	506.743	479.96	411.687
1783	2020/09	1	2	53	1	1	1	2	1	1	2	2	2	1	16	50298.2	43143.4	3091	2651.32	1852.9	1589.33	773	663.043	289.34	248.182	4786.91	4105.99
1784	2020/09	1	2	58	1	1	1	2	1	0	2	2	1	0	11	8635.86	7407.44	1352.5	1160.11	3075.5	2638.02	1407	1206.86	1874.74	1608.06	822.62	705.605
1785	2020/07	1	2	46	2	1	1	2	1	1	1	1	1	1	21	11405.5	9783.06	1811	1553.39	1867	1601.43	4899	4202.13	942.41	808.355	461.04	395.459
1786	2020/08	1	2	50	1	1	1	2	1	1	1	1	1	1	29	58951.6	50565.9	4256	3650.6	4845.9	4156.59	180	154.396	206	176.697	7412.48	6358.08
1787	2020/08	1	2	68	1	1	1	2	1	1	1	1	1	1	10	7334.02	6290.78	1829	1568.83	1812.5	1554.68	2217	1901.64	716.14	614.271	342.38	293.678
1788	2020/09	1	2	68	1	1	1	2	1	0	1	1	1	0	6	4348.53	3729.97	823	705.931	2128.4	1825.64	280	240.171	480.21	411.902	636.92	546.32
1789	2020/09	1	2	73	1	1	1	2	1	0	2	2	1	0	3	4436.27	3805.22	448.5	384.702	2634.5	2259.75	351	301.071	593.27	508.879	386.5	331.522
1790	2020/09	1	2	72	1	1	1	2	1	1	1	1	1	1	8	6231.48	5345.07	1051	901.499	1624	1392.99	2343	2009.72	640.42	549.322	325.06	278.821
1791	2020/07	1	2	52	1	1	1	2	1	1	1	1	1	1	19	10242.4	8785.44	1232	1056.75	3273.5	2807.86	4836	4148.09	108	92.6373	182.89	156.874
1792	2020/08	1	2	71	1	1	1	2	1	1	2	2	2	1	11	23199.6	19899.5	1751.2	1502.1	1299.6	1114.74	1035	887.775	244.76	209.944	1411.01	1210.3
1793	2020/08	1	1	83	2	1	1	2	1	0	2	2	2	0	9	5291.77	4539.03	1057.5	907.074	949.2	814.179	444	380.842	1256.21	1077.52	934.86	801.879
1794	2020/09	1	1	71	2	1	1	2	1	1	1	1	1	1	8	5225.23	4481.96	922	790.848	1484	1272.91	2096	1797.85	284.36	243.911	177.37	152.14
1795	2020/09	1	1	73	1	1	1	2	1	1	1	1	1	1	7	4746.96	4071.72	696	596.996	1617.8	1387.67	818	701.642	627.4	538.154	875.76	751.186
1796	2020/08	1	2	81	1	1	1	2	1	1	2	2	2	1	8	4802.68	4119.51	806	691.349	2686.4	2304.27	0	0	133.56	114.562	1176.72	1009.34
1797	2020/07	1	1	76	1	1	1	2	1	1	1	1	1	1	19	9713.62	8331.89	2098	1799.57	1111.5	953.393	3413	2927.51	1423.55	1221.05	780.57	669.536
1798	2020/08	1	2	72	1	1	1	2	1	0	2	2	2	0	15	7282.51	6246.6	1523.5	1306.79	971.6	833.393	708	607.289	255.24	218.933	2274.67	1951.11
1799	2020/09	1	2	76	1	1	1	2	1	1	2	2	2	1	17	8729.27	7487.56	1951	1673.48	1024	878.339	4374	3751.81	443.52	380.431	936.75	803.5
1800	2020/07	1	2	73	1	1	1	2	1	1	1	2	1	1	10	5564.3	4772.8	962	825.159	1969.6	1689.43	957	820.87	323.66	277.62	1110.04	952.14
1801	2020/08	1	1	62	1	1	1	2	1	1	2	2	2	1	59	21867.4	18756.8	4519	3876.19	2731.8	2343.21	5677	4869.46	5285.6	4533.74	690	591.85
1802	2020/09	1	1	26	2	1	1	2	1	0	1	1	1	0	14	5926.69	5083.64	1550.5	1329.95	2148	1842.45	1294	1109.93	272.82	234.012	423.37	363.147
1803	2020/09	1	2	54	1	1	1	2	1	1	1	1	1	1	15	7224.23	6196.61	1207	1035.31	950	814.866	3158	2708.78	1041.51	893.359	363.72	311.982
1804	2020/08	1	2	69	1	1	1	2	1	0	2	2	1	0	10	6865.84	5889.2	1083.5	929.376	2553.1	2189.93	544	466.618	1697	1455.61	893.74	766.608
1805	2020/09	1	1	76	1	1	1	2	1	1	1	1	1	1	9	5613.3	4814.83	1091	935.809	3170.8	2719.76	0	0	89	76.34	926.5	794.708
1806	2020/08	1	2	67	1	1	1	2	1	1	1	1	1	1	14	11851.8	10165.9	2225	1908.5	1358.9	1165.6	5021	4306.78	1436.77	1232.39	1426.16	1223.29
1807	2020/09	1	1	68	1	1	1	2	1	1	2	2	2	1	17	9592.67	8228.14	1954	1676.05	1806.6	1549.62	3019	2589.56	1412.14	1211.27	901.93	773.633
1808	2020/09	1	2	69	1	1	1	2	1	1	1	1	1	1	7	4260.97	3654.86	762	653.608	989.1	848.404	954	818.297	427.47	366.664	1054.4	904.415
1809	2020/09	1	1	78	1	1	1	2	1	1	2	2	1	1	7	5002.24	4290.69	854.5	732.95	2216.1	1900.87	812	696.496	581.88	499.109	465.76	399.507
1810	2020/08	1	2	55	1	1	1	2	1	1	1	1	1	1	11	9634.21	8263.77	1209	1037.02	2749.2	2358.14	3422	2935.23	1128.15	967.674	681.86	584.868
1811	2020/07	1	1	70	1	1	1	2	1	0	1	1	1	0	15	8110.41	6956.73	1679	1440.17	2073.9	1778.89	1395	1196.57	1697.42	1455.97	1041.09	892.998
1812	2020/08	1	1	49	1	1	1	2	1	0	1	1	1	0	15	8003.22	6864.79	1649	1414.44	2754.8	2362.94	1295	1110.79	489.61	419.965	1778.81	1525.78
1813	2020/09	1	1	44	1	1	1	2	1	0	1	1	1	0	11	5342.81	4582.81	1364	1169.98	1522	1305.5	1792	1537.09	70.08	60.1113	426.73	366.029
1814	2020/09	1	1	78	1	1	1	2	1	1	1	1	1	1	9	8219.27	7050.11	1511	1296.07	853.5	732.092	3943	3382.12	343.4	294.552	1568.37	1345.27
1815	2020/09	1	1	35	2	1	1	2	2	1	1	1	1	1	6	4340.01	3722.66	710	609.005	858.5	736.381	1809	1551.68	132.06	113.275	764.45	655.709
1816	2020/07	1	2	65	1	1	1	2	1	0	2	2	2	0	23	10287.4	8824.02	2024	1736.09	2700.4	2316.28	4040	3465.32	665.14	570.526	544.82	467.321
1817	2020/08	1	1	66	1	1	2	2	1	0	1	1	2	0	7	3282.04	2815.18	751	644.173	1441.6	1236.54	280	240.171	196.11	168.214	595.33	510.646
1818	2020/07	1	1	57	1	1	1	2	1	1	1	1	1	1	30	76655	65751	4289.8	3679.59	2935.2	2517.68	2300	1972.83	585.2	501.957	5383.26	4617.51
1819	2020/07	1	1	57	1	1	1	2	1	0	1	1	1	0	58	78173.6	67053.7	13852.1	11881.7	8219.5	7050.3	1636	1403.28	803.2	688.947	13795.8	11833.4
1820	2020/07	1	1	37	1	1	1	2	1	1	1	1	1	1	64	17891.9	15346.8	4311	3697.77	3593.3	3082.16	6122	5251.17	984.26	844.252	2126.32	1823.86
1821	2020/07	1	2	73	1	1	1	2	1	0	1	1	1	0	19	28615.2	24544.8	2227.4	1910.56	3499.7	3001.88	400	343.101	553.07	474.398	2586.08	2218.22
1822	2020/07	1	1	64	1	1	1	2	1	0	1	1	1	0	25	8212.05	7043.91	2916	2501.21	1337.9	1147.59	100	85.7753	1845.98	1583.4	1994.17	1710.51
1823	2020/11	1	1	35	1	1	1	2	1	0	2	2	1	0	3	2358.51	2023.02	457.5	392.422	1126.5	966.259	120	102.93	91.5	78.4844	530.01	454.618
1824	2020/10	1	2	54	1	1	1	2	1	1	1	1	1	1	24	15462	13262.6	3285	2817.72	2040.9	1750.59	5442	4667.89	2135.05	1831.35	1136.08	974.476
1825	2020/10	1	2	69	1	1	1	2	1	0	1	2	1	0	8	5962.88	5114.68	1259	1079.91	1691	1450.46	1001	858.611	1522.66	1306.07	421.72	361.732
1826	2020/12	1	1	73	1	1	1	2	1	1	1	1	1	1	10	6795.34	5828.72	1166	1000.14	1744	1495.92	2747	2356.25	437.58	375.336	691.76	593.359
1827	2020/12	1	1	76	1	1	1	2	1	0	1	1	1	0	7	3567.86	3060.34	770	660.47	1750.2	1501.24	96	82.3443	259.53	222.613	674.13	578.237
1828	2020/10	1	2	71	1	1	2	2	1	1	1	1	1	1	29	15889.3	13629.1	2284	1959.11	1651	1416.15	8128	6971.82	2134.74	1831.08	761.57	653.239
1829	2020/10	1	2	80	2	1	1	2	1	1	1	1	1	1	43	22267	19099.6	4038	3463.61	1024	878.339	10791	9256.01	1765.2	1514.11	1974.83	1693.92
1830	2020/12	1	2	37	1	1	1	2	1	1	1	1	1	1	9	4303.94	3691.72	919	788.275	1495.9	1283.11	1158	993.278	219.46	188.243	511.58	438.809
1831	2020/10	1	1	81	1	1	1	2	1	1	1	1	1	1	43	25014.8	21456.5	4134	3545.95	1539	1320.08	9146	7845.01	1479.14	1268.74	2222.61	1906.45
1832	2020/10	1	1	57	2	1	1	2	1	1	1	1	1	1	9	6062.78	5200.37	900	771.978	1662	1425.59	2394	2053.46	366	313.938	492.78	422.684
1833	2020/10	1	2	37	1	1	2	2	1	0	2	2	2	0	6	4376.15	3753.66	724	621.013	1800.4	1544.3	548	470.049	575.87	493.954	687.38	589.602
1834	2020/10	1	1	60	1	1	1	2	1	0	1	1	1	0	12	5232.41	4488.12	1273	1091.92	2144.2	1839.19	120	102.93	222.3	190.679	894.91	767.612
1835	2020/12	1	1	41	1	1	1	1	1	0	1	1	1	0	8	5518.44	4733.46	1059	908.361	1740	1492.49	934	801.141	435.63	373.663	1251.81	1073.74
1836	2020/12	1	2	68	1	1	2	2	2	1	1	1	1	1	12	11348.5	9734.21	2008	1722.37	2864.9	2457.38	2854	2448.03	1111.95	953.779	2135.65	1831.86
1837	2020/10	1	1	47	1	1	1	2	1	0	1	1	1	0	10	6892.95	5912.45	1085	930.662	1682.7	1443.34	1693	1452.18	1012.61	868.569	1320.64	1132.78
1838	2020/12	1	2	55	1	1	2	2	1	1	1	1	1	1	19	13158.2	11286.5	2617	2244.74	1572	1348.39	4809	4124.94	1164.52	998.871	1837.7	1576.29
1839	2020/12	1	1	79	1	1	1	2	1	0	1	1	1	0	10	6936.29	5949.63	1219	1045.6	1714.3	1470.45	1090	934.951	829.15	711.206	1523.84	1307.08
1840	2020/12	1	2	38	1	1	1	2	1	1	1	1	1	1	8	4267.38	3660.36	888	761.685	982.5	842.743	1403	1203.43	186.21	159.722	628.67	539.244
1841	2020/12	1	2	70	1	1	1	2	1	1	1	1	1	1	11	7462.59	6401.06	1232	1056.75	2380	2041.45	2747	2356.25	248.62	213.255	694.97	596.113
1842	2020/10	1	2	72	1	1	1	2	1	0	2	2	1	0	15	7933.6	6805.07	2071.5	1776.84	3004.7	2577.29	0	0	1964.54	1685.09	856.86	734.974
1843	2020/10	1	1	73	2	1	1	2	1	0	1	1	1	0	10	7494.81	6428.7	1235.5	1059.75	2408.6	2065.98	1218	1044.74	1711.25	1467.83	271.46	232.846
1844	2020/10	1	1	64	1	1	1	2	1	0	1	1	1	0	5	4169.34	3576.26	627.5	538.24	1697	1455.61	595	510.363	843.15	723.215	366.19	314.101
1845	2020/10	1	1	71	1	1	1	2	1	1	1	1	1	1	6	3207.17	2750.96	670	574.695	1538.7	1319.82	275	235.882	481.59	413.085	232.88	199.754
1846	2020/12	1	1	47	1	1	1	2	1	0	1	1	1	0	12	4983.69	4274.78	1313	1126.23	1662.6	1426.1	25	21.4438	541.85	464.774	1423.24	1220.79
1847	2020/12	1	2	52	1	1	1	2	1	1	1	1	1	1	9	6250.87	5361.7	1347	1155.39	1522	1305.5	1800	1543.96	680.38	583.598	901.49	773.256
1848	2020/12	1	1	53	1	1	1	2	1	1	2	2	1	1	18	12046.3	10332.8	2168.5	1860.04	2513.5	2155.96	2934	2516.65	2407.74	2065.25	1803.1	1546.61
1849	2020/12	1	1	57	1	1	1	2	1	0	2	2	2	0	7	5218.59	4476.26	822.5	705.502	1747.5	1498.92	867	743.672	942.43	808.372	727.66	624.153
1850	2020/12	1	1	72	1	1	1	2	1	0	1	1	1	0	11	7821.9	6709.26	1810.5	1552.96	2539.5	2178.26	1407	1206.86	432.72	371.167	1487.68	1276.06
1851	2020/12	1	2	50	2	1	1	2	1	0	1	1	1	0	10	5504.51	4721.51	811	695.638	968.9	831.077	2547	2184.7	322.45	276.583	521.16	447.027
1852	2020/12	1	2	79	1	1	1	2	1	0	1	1	1	0	10	8190.54	7025.46	1302	1116.79	2264.7	1942.55	1896	1626.3	964.19	827.037	1754.65	1505.06
1853	2020/10	1	2	68	1	1	1	2	1	0	1	1	1	0	7	5351.96	4590.66	912	782.271	1838.4	1576.89	1661	1424.73	586	502.643	354.56	304.125
1854	2020/10	1	2	74	2	1	1	2	1	1	1	1	1	1	13	6164.24	5287.4	2017	1730.09	1024	878.339	1273	1091.92	692.65	594.123	1142.59	980.06
1855	2020/10	1	2	82	1	1	1	2	1	1	2	2	2	1	8	6451.09	5533.44	851	729.948	2177	1867.33	2041	1750.67	748.52	642.045	633.57	543.447
1856	2020/11	1	1	54	1	1	1	2	1	0	1	1	1	0	16	8650.51	7420	2044.5	1753.68	2578.5	2211.72	720	617.582	744.42	638.529	2371.09	2033.81
1857	2020/10	1	2	49	1	1	1	2	1	1	1	1	1	1	14	7886.07	6764.3	1336	1145.96	2396	2055.18	3360	2882.05	516.88	443.355	277.19	237.761
1858	2020/10	1	2	81	1	1	1	2	1	0	1	1	1	0	8	4247.19	3643.04	973	834.594	1134	972.692	788	675.91	346.12	296.886	841.07	721.43
1859	2020/10	1	2	76	1	1	1	2	1	1	1	1	1	1	13	10778.3	9245.15	1837	1575.69	2400.9	2059.38	3606	3093.06	623.84	535.101	2050.59	1758.9
1860	2020/10	1	1	42	1	1	1	2	1	0	1	1	1	0	7	5680.99	4872.89	1004	861.184	1124	964.115	1406	1206	1446.34	1240.6	221.65	190.121
1861	2020/10	1	1	41	1	1	1	2	1	0	2	2	2	0	8	5983.34	5132.23	895.5	768.118	1774.1	1521.74	854	732.521	1479.47	1269.02	366.27	314.169
1862	2020/11	1	2	66	1	1	1	2	1	0	2	2	2	0	21	65371.2	56072.4	3708.3	3180.81	4157.2	3565.85	812	696.496	2291.91	1965.89	5354.3	4592.67
1863	2020/10	1	2	66	1	1	1	2	1	0	2	2	1	0	8	4960.02	4254.47	935.5	802.428	1417.5	1215.87	812	696.496	1345.11	1153.77	386.91	331.873
1864	2020/11	1	1	29	2	1	1	2	1	0	1	1	1	0	20	17875.3	15332.6	3060.1	2624.81	3415.5	2929.66	1280	1097.92	820.28	703.598	5812.96	4986.09
1865	2020/11	1	2	47	1	1	1	2	1	0	2	2	2	0	3	4525.06	3881.38	651.5	558.826	3072.6	2635.53	189	162.115	445.36	382.009	153.1	131.322
1866	2020/11	1	2	69	1	1	1	2	1	1	1	1	1	1	9	4199.34	3602	992	850.891	1032.5	885.63	1205	1033.59	229.22	196.614	468.62	401.96
1867	2020/10	1	1	39	1	1	1	2	1	0	2	1	2	0	18	10602.8	9094.59	1867	1601.43	1973	1692.35	3594	3082.77	535.88	459.653	439.93	377.351
1868	2020/10	1	2	78	1	1	1	2	1	0	1	1	1	0	8	6041.7	5182.29	906	777.124	1855.3	1591.39	940	806.288	673.96	578.091	1106.44	949.052
1869	2020/10	1	2	74	1	1	1	2	1	0	1	1	1	0	11	7249.2	6218.02	1232	1056.75	1589.9	1363.74	1220	1046.46	1414.87	1213.61	1232.43	1057.12
1870	2020/10	1	1	48	1	1	1	2	1	1	1	1	1	1	9	6345.79	5443.12	1366	1171.69	858.5	736.381	2394	2053.46	588.87	505.105	655.42	562.189
1871	2020/10	1	2	26	2	1	1	2	1	1	1	1	1	1	18	6297.79	5401.95	1396	1197.42	1590	1363.83	2362	2026.01	471.05	404.045	156.74	134.444
1872	2020/11	1	2	66	1	1	1	2	1	0	1	1	1	0	14	7796.64	6687.59	1412	1211.15	2789.4	2392.62	1455	1248.03	893.35	766.274	1204.89	1033.5
1873	2020/11	1	1	51	2	1	1	2	1	0	1	1	1	0	11	8619.07	7393.03	1730	1483.91	1892	1622.87	2954	2533.8	539.96	463.152	1137.11	975.36
1874	2020/11	1	1	36	1	1	1	2	1	1	1	1	1	1	52	15408.6	13216.8	4282	3672.9	2062.8	1769.37	3666	3144.52	1880.17	1612.72	3499.6	3001.79
1875	2020/09	1	2	70	1	1	1	2	1	0	1	1	1	0	6	4296.72	3685.53	629	539.527	2024.5	1736.52	725	621.871	356.52	305.806	552.7	474.08
1876	2020/11	1	1	81	1	1	1	2	1	0	2	2	2	0	8	6945.86	5957.83	1452.5	1245.89	1955.7	1677.51	321	275.339	445.2	381.872	2727.46	2339.49
1877	2020/11	1	1	58	1	1	1	2	1	0	2	2	2	0	5	6598.41	5659.81	1250.5	1072.62	2729.9	2341.58	595	510.363	734.91	630.371	1222.6	1048.69
1878	2020/11	1	2	34	1	1	1	2	1	1	1	1	1	1	13	6678.97	5728.91	1453	1246.32	1414	1212.86	1720	1475.34	787.5	675.481	1238.47	1062.3
1879	2020/09	1	1	67	1	1	1	2	1	0	2	2	2	0	18	78350.6	67205.5	3434.3	2945.78	3274.6	2808.8	1084	929.804	2245.41	1926.01	6531.26	5602.21
1880	2020/09	1	1	44	1	1	1	2	1	1	1	1	1	1	27	11190.4	9598.58	2128	1825.3	1996	1712.08	4530	3885.62	970.04	832.055	822.33	705.356
1881	2020/09	1	2	63	1	1	1	2	1	1	1	1	1	1	33	7710.87	6614.02	2466	2115.22	2401	2059.47	1676	1437.59	759.91	651.815	184.96	158.65
1882	2020/09	1	2	50	1	1	1	2	1	0	1	1	1	0	61	19100.1	16383.2	4984	4275.04	2952.4	2532.43	7112	6100.34	1409.76	1209.23	540.92	463.976
1883	2020/11	1	2	70	2	1	1	2	1	0	1	1	1	0	10	7471.08	6408.34	1200.5	1029.73	2161.1	1853.69	1183	1014.72	929.21	797.033	1298.27	1113.6
1884	2020/11	1	2	50	1	1	1	2	1	0	1	1	1	0	6	5436.46	4663.14	833.5	714.937	954	818.297	717	615.009	583.36	500.379	1691.1	1450.55
1885	2020/09	1	2	71	1	1	1	2	1	1	1	1	1	1	21	10996.5	9432.27	2118	1816.72	1624	1392.99	5379	4613.85	879.26	754.188	345.22	296.114
1886	2020/11	1	2	54	1	1	1	2	1	0	2	2	2	0	21	78921	67694.7	3804	3262.89	3780	3242.31	1184	1015.58	299.25	256.683	5991.87	5139.55
1887	2020/11	1	2	72	1	1	1	2	1	1	2	2	1	1	8	5897.6	5058.69	1012.5	868.475	2219.5	1903.78	839	719.655	541.75	464.688	1186.35	1017.6
1888	2020/09	1	2	53	1	1	1	2	1	1	1	1	1	1	16	6397.28	5487.29	2001	1716.36	1666.1	1429.1	682	584.988	1409.76	1209.23	583.42	500.43
1889	2020/11	1	2	69	2	1	1	2	1	0	2	2	2	0	23	58582.3	50249.2	3448.5	2957.96	4388.4	3764.16	396	339.67	2177.31	1867.59	6274.78	5382.21
1890	2020/09	1	2	77	1	1	1	2	1	0	2	2	1	0	7	4389.58	3765.18	889.5	762.971	1086.5	931.949	812	696.496	1109.8	951.935	428.78	367.787
1891	2020/09	1	1	65	1	1	1	2	1	0	2	2	2	0	26	10971.8	9411.08	2910	2496.06	1596	1368.97	4498	3858.17	867.34	743.964	671.44	575.93
1892	2020/09	1	2	68	1	1	1	2	1	0	1	1	1	0	6	4348.53	3729.97	823	705.931	2128.4	1825.64	280	240.171	480.21	411.902	636.92	546.32
1893	2020/11	1	2	61	1	1	1	2	1	0	2	2	2	0	2	3383.1	2901.86	213	182.701	2976	2552.67	0	0	63.8	54.7247	130.3	111.765
1894	2020/11	1	1	47	1	1	1	2	1	1	1	1	1	1	14	8067.76	6920.15	1507	1292.63	1074	921.227	3535	3032.16	471.72	404.619	1015.04	870.654
1895	2020/09	1	2	35	2	1	1	2	1	0	1	1	1	0	25	15317.6	13138.7	2405	2062.9	2537.5	2176.55	6553	5620.86	982.2	842.485	1334.9	1145.01
1896	2020/10	1	1	61	1	1	1	2	1	0	2	2	2	0	8	5042.57	4325.28	851	729.948	1444.3	1238.85	1100	943.529	733.9	629.505	895.37	768.006
1897	2020/10	1	1	88	2	1	1	2	1	0	1	1	1	0	9	2984.84	2560.26	830	711.935	184	157.827	502	430.592	699.74	600.204	769.1	659.698
1898	2020/09	1	2	58	1	1	1	2	1	0	2	2	1	0	11	8635.86	7407.44	1352.5	1160.11	3075.5	2638.02	1407	1206.86	1874.74	1608.06	822.62	705.605
1899	2020/10	1	2	71	1	1	1	2	1	0	2	2	2	0	6	4601.72	3947.14	754	646.746	1444.3	1238.85	792	679.341	711.01	609.871	882.41	756.89
1900	2020/12	1	1	48	1	1	1	2	1	0	1	1	1	0	8	5906.79	5066.57	1019.5	874.479	2383.5	2044.45	961	824.301	460.04	394.601	980.25	840.813
1901	2020/10	1	1	83	1	1	1	2	1	0	1	1	1	0	23	9605.43	8239.09	2274	1950.53	2472.7	2120.97	2622	2249.03	1592.25	1365.76	608.48	521.926
1902	2020/12	1	1	41	1	1	1	2	1	0	1	1	1	0	7	5359.19	4596.86	901	772.836	1471.4	1262.1	1519	1302.93	319.7	274.224	752.09	645.108
1903	2020/10	1	1	41	1	1	1	2	1	1	1	1	1	1	23	11382.4	9763.31	2020	1732.66	1667.5	1430.3	5809	4982.69	816.23	700.124	781.69	670.497
1904	2020/09	1	2	52	1	1	1	2	1	1	1	1	1	1	6	4353.28	3734.04	864	741.099	2163	1855.32	684	586.703	0	0	487.28	417.966
1905	2020/10	1	2	74	1	1	1	2	1	0	1	1	1	0	13	8962.98	7688.02	1458	1250.6	2671.8	2291.75	1634	1401.57	1557.55	1335.99	1623.63	1392.67
1906	2020/12	1	2	73	1	1	1	2	1	0	1	1	1	0	8	3921.59	3363.76	971	832.878	1460.1	1252.41	0	0	218.96	187.814	1253.53	1075.22
1907	2020/12	1	2	67	1	1	1	2	1	0	1	1	1	0	5	3566.31	3059.01	653	560.113	1656.6	1420.95	345	295.925	361.59	310.155	550.12	471.867
1908	2020/10	1	2	46	1	1	1	2	1	0	1	1	1	0	8	4194.76	3598.07	677	580.699	1753.6	1504.16	1030	883.486	352.55	302.401	372.61	319.607
1909	2020/12	1	1	73	1	1	1	2	1	0	1	1	1	0	7	4630.76	3972.05	825	707.646	1476.1	1266.13	860	737.668	922.52	791.294	547.14	469.311
1910	2020/12	1	2	48	1	1	1	2	1	0	1	1	1	0	4	5011.05	4298.24	542	464.902	2079.3	1783.53	500	428.877	582.34	499.504	1307.41	1121.44
1911	2020/10	1	2	73	1	1	1	2	1	0	1	1	1	0	11	6295.11	5399.65	1160	994.994	2617.7	2245.34	1017	872.335	636.14	545.651	864.27	741.33
1912	2020/10	1	1	45	1	1	1	2	1	0	1	1	1	0	10	5316.67	4560.39	1033	886.059	2345	2011.43	1032	885.201	278.77	239.116	627.9	538.583
1913	2020/10	1	2	55	1	1	1	2	1	1	1	1	1	1	7	3243.5	2782.12	745	639.026	1409.1	1208.66	408	349.963	247.44	212.242	403.96	346.498
1914	2020/10	1	1	71	1	1	1	2	1	0	1	1	1	0	26	11578.4	9931.41	3115	2671.9	829	711.077	4334	3717.5	2208.91	1894.7	1091.49	936.229
1915	2020/12	1	1	66	1	1	1	2	1	0	1	1	1	0	7	4165.08	3572.61	781.5	670.334	1697	1455.61	879	753.965	129.84	111.371	594.24	509.711
1916	2020/11	1	2	74	1	1	1	2	1	1	1	1	1	1	14	8987	7708.63	1945	1668.33	1324.3	1135.92	2210	1895.63	1650.21	1415.47	1404.49	1204.71
1917	2020/12	1	1	52	1	1	1	2	1	0	2	2	1	0	7	5349.3	4588.38	847.5	726.946	1742.1	1494.29	772	662.185	1058.11	907.597	840.59	721.019
1918	2020/12	1	2	73	1	1	1	2	1	0	1	1	1	0	10	7189.09	6166.47	1091	935.809	2114.2	1813.46	1288	1104.79	1861.85	1597.01	834.04	715.4
1919	2020/11	1	2	48	1	1	1	2	1	0	2	2	2	0	35	92122.8	79018.7	5073.4	4351.73	4591.3	3938.2	2455	2105.78	1836.11	1574.93	8737.76	7494.84
1920	2020/11	1	2	73	1	1	1	2	1	1	1	1	1	1	17	10753.8	9224.08	2158	1851.03	1201	1030.16	4774	4094.91	695.04	596.173	1391.73	1193.76
1921	2020/11	1	2	89	1	1	1	2	1	0	1	1	1	0	2	3164.91	2714.71	315	270.192	2018.1	1731.03	220	188.706	390.36	334.833	212.45	182.23
1922	2020/11	1	2	75	1	1	1	2	1	0	1	1	1	0	8	4876.89	4183.17	939	805.43	1209.9	1037.8	849	728.232	871.87	747.849	998.12	856.141
1923	2020/12	1	1	49	1	1	1	2	1	0	1	1	1	0	16	10701.9	9179.61	1635	1402.43	1662	1425.59	3659	3138.52	1043.85	895.366	2037.08	1747.31
1924	2020/11	1	1	85	1	1	1	2	1	0	1	1	1	0	7	5136.68	4406	875	750.534	1697.4	1455.95	1276	1094.49	211.58	181.483	911.7	782.014
1925	2020/11	1	2	64	1	1	1	2	1	0	1	1	1	0	18	9715.17	8333.22	2454	2104.93	2182.6	1872.13	2318	1988.27	335.01	287.356	1692.56	1451.8
1926	2020/11	1	1	78	1	1	1	2	1	1	1	1	1	1	12	6918.84	5934.66	1513	1297.78	1133.4	972.177	2165	1857.04	774.83	664.613	1283.11	1100.59
1927	2020/11	1	1	34	1	1	1	2	1	1	1	1	1	1	18	5813.86	4986.86	1928	1653.75	1202	1031.02	1063	911.792	365.07	313.14	1213.79	1041.13
1928	2020/11	1	1	77	1	1	1	2	1	0	1	1	1	0	7	4108.26	3523.87	718	615.867	2067.6	1773.49	319	273.623	287.3	246.432	716.36	614.46
1929	2020/11	1	2	57	1	1	1	2	1	1	1	1	1	1	8	5337.58	4578.33	812	696.496	1591	1364.69	1910	1638.31	404.62	347.064	610.96	524.053
1930	2020/11	1	2	84	1	1	1	2	1	0	1	1	1	0	9	6636.61	5692.57	1171.5	1004.86	2764.5	2371.26	528	452.894	924.3	792.821	1131.81	970.814
1931	2020/12	1	1	75	1	1	1	2	1	0	2	2	2	0	14	22536.5	19330.7	1977.6	1696.29	2000.3	1715.76	944	809.719	69.12	59.2879	2166.44	1858.27
1932	2020/11	1	2	82	2	1	1	2	1	1	1	1	1	1	14	6631.94	5688.57	1421	1218.87	1017.5	872.764	2383	2044.03	473.73	406.343	878.71	753.716
1933	2020/12	1	1	33	1	1	1	2	1	0	1	1	1	0	9	6037.93	5179.05	1132	970.977	829	711.077	2378	2039.74	247.5	212.294	805.43	690.86
1934	2020/11	1	1	53	1	1	1	2	1	0	1	1	1	0	11	6817.74	5847.94	1196	1025.87	1217.8	1044.57	2490	2135.81	519.05	445.217	1367.89	1173.31
1935	2020/11	1	2	53	2	1	1	2	1	1	1	1	1	1	15	10225	8770.57	2014	1727.51	2858	2451.46	2655	2277.33	851.28	730.188	1421.77	1219.53
1936	2020/11	1	1	72	1	1	1	2	1	0	1	1	1	0	11	5918.59	5076.69	1125	964.972	2547.3	2184.95	1140	977.839	538.17	461.617	568.12	487.307
1937	2020/11	1	2	66	1	1	1	2	1	0	1	1	1	0	8	5072.49	4350.94	970	832.021	1112.7	954.422	865	741.957	582.34	499.504	1542.45	1323.04
1938	2020/11	1	2	80	1	1	1	2	1	0	1	1	1	0	13	9092.52	7799.14	1582.5	1357.39	1697	1455.61	1691	1450.46	2354.09	2019.23	1075.43	922.454
1939	2020/12	1	1	70	1	1	1	2	1	0	2	2	2	0	13	6351.22	5447.78	1707	1464.18	2676.4	2295.69	32	27.4481	456.95	391.95	1442.87	1237.63
1940	2020/11	1	2	76	1	1	1	2	1	1	1	1	1	1	18	12325.9	10572.6	2869.6	2461.41	2970.5	2547.96	3211	2754.25	155.92	133.741	2629.85	2255.76
1941	2020/11	1	1	77	2	1	1	2	1	0	2	2	2	0	7	36590.9	31386	847.2	726.689	2031.1	1742.18	281	241.029	1096.13	940.209	1489.67	1277.77
1942	2020/11	1	1	53	1	1	1	2	1	0	2	2	2	0	21	20504	17587.3	3407.9	2923.14	3522.6	3021.52	820	703.358	1842.18	1580.14	5314.29	4558.35
1943	2020/11	1	1	71	1	1	1	2	1	1	1	1	1	1	10	4950.03	4245.9	1161	995.851	932.5	799.855	1845	1582.55	179.3	153.795	498.23	427.358
1944	2020/11	1	2	69	2	1	1	2	1	1	1	2	1	1	10	4319.93	3705.43	1137	975.265	1681.3	1442.14	540	463.187	161.78	138.767	640.85	549.691
1945	2020/12	1	1	71	1	1	1	2	1	1	1	1	1	1	12	7297	6259.03	1439.4	1234.65	2017.9	1730.86	1490	1278.05	652.61	559.778	1673.09	1435.1
1946	2020/11	1	2	68	1	1	1	2	1	0	1	1	1	0	9	6049.82	5189.25	1193	1023.3	1498.7	1285.51	1540	1320.94	787.84	675.772	1030.28	883.726
1947	2020/11	1	1	74	1	1	1	2	1	0	1	1	1	0	10	6789.22	5823.48	1057	906.645	2632.2	2257.78	1365	1170.83	347.42	298.001	812.6	697.01
1948	2021/01	1	2	72	1	1	1	2	1	1	1	1	1	1	10	7394.17	6329.71	1320	1129.97	1462.3	1251.79	1993	1706.09	866.18	741.486	1501.69	1285.51
1949	2021/02	1	2	65	1	1	1	2	1	1	1	1	1	1	9	6068.8	5195.14	1222	1046.08	2073	1774.57	1030	881.722	880.43	753.684	863.37	739.08
1950	2021/02	1	2	69	1	1	1	2	1	0	1	1	1	0	12	6709.87	5743.92	1239	1060.63	2293.7	1963.5	1167	999	656.81	562.256	1344.36	1150.83
1951	2021/01	1	2	39	1	1	1	2	1	0	1	1	1	0	10	8394.8	7186.29	1360	1164.22	2771.3	2372.35	2559	2190.61	681.46	583.358	935.04	800.433
1952	2021/02	1	2	73	1	1	1	2	1	1	1	1	1	1	8	6779.39	5803.44	1239	1060.63	1600	1369.67	1574	1347.41	1080.72	925.141	825.67	706.807
1953	2021/02	1	2	72	1	1	1	2	1	0	1	1	1	0	11	23422.7	20050.8	1794.6	1536.25	2383.5	2040.37	750	642.031	422.13	361.361	2163.49	1852.04
1954	2021/02	1	2	54	1	1	1	2	1	0	1	1	1	0	6	4711.42	4033.17	728	623.198	2057.7	1761.48	320	273.933	698.28	597.756	898.44	769.102
1955	2021/01	1	2	57	1	1	1	2	1	1	1	1	1	1	11	7568.15	6478.65	1108	948.494	1680	1438.15	2457	2103.29	869.86	744.636	835.29	715.043
1956	2021/02	1	2	73	1	1	1	2	1	0	2	2	2	0	12	6311.16	5402.61	1359	1163.36	1439.8	1232.53	1417	1213.01	640.65	548.423	1409.71	1206.77
1957	2021/02	1	2	71	1	1	1	2	1	0	1	1	1	0	10	6918.48	5922.5	1439	1231.84	2534.3	2169.47	540	462.262	998.34	854.62	1379.84	1181.2
1958	2021/02	1	2	39	1	1	1	2	1	1	1	1	1	1	5	4660.75	3989.79	852	729.347	829	709.658	1672	1431.3	656.09	561.64	597.66	511.622
1959	2021/02	1	1	69	1	1	1	2	1	1	1	1	1	1	11	7831.37	6703.97	1199	1026.39	2094.6	1793.06	2537	2171.78	283.32	242.534	785.45	672.378
1960	2021/02	1	2	65	1	1	1	2	1	1	1	1	1	1	8	5559.83	4759.44	853	730.203	853.5	730.631	1999	1711.23	700.91	600.008	671.42	574.763
1961	2021/02	1	1	47	1	1	1	2	1	0	2	2	1	0	4	2678.59	2292.98	530.5	454.13	857.7	734.226	156	133.542	629.65	539.006	471.74	403.829
1962	2021/02	1	2	66	1	1	1	2	1	1	1	1	1	1	10	6265.36	5363.41	1301	1113.71	1435.3	1228.68	1801	1541.73	646.47	553.405	700.59	599.734
1963	2021/02	1	2	85	1	1	1	2	1	1	2	2	2	1	10	5219.97	4468.51	878	751.604	829	709.658	2147	1837.92	309.46	264.91	429.51	367.678
1964	2020/12	1	1	78	1	1	1	2	1	0	1	1	1	0	13	5486.1	4705.72	1516.6	1300.87	712.1	610.806	128	109.792	1258.04	1079.09	1518.36	1302.38
1965	2021/01	1	2	52	1	1	1	2	1	1	2	2	2	1	9	6819.38	5837.67	1049	897.987	1673.4	1432.5	2786	2384.93	522.46	447.247	495.52	424.185
1966	2021/02	1	1	57	1	1	1	2	1	1	1	1	1	1	9	4086.76	3498.43	835	714.794	1000	856.041	1251	1070.91	294.11	251.77	574.65	491.924
1967	2021/02	1	2	66	1	1	1	2	1	0	1	1	1	0	11	5224.55	4472.43	1389	1189.04	1413.3	1209.84	1357	1161.65	171.73	147.008	875.52	749.481
1968	2021/02	1	2	54	1	1	1	2	1	0	1	1	1	0	21	9555.72	8180.09	2113	1808.81	3528.1	3020.2	1678	1436.44	722.58	618.558	1505.04	1288.38
1969	2021/01	1	1	43	1	1	1	2	1	0	1	1	1	0	7	6695.01	5731.2	1229	1052.07	2205	1887.57	2049	1754.03	697.07	596.721	410.94	351.782
1970	2021/02	1	2	73	1	1	1	2	1	0	1	1	1	0	9	4288.88	3671.46	1115	954.486	822.3	703.923	865	740.476	385.27	329.807	1092.31	935.062
1971	2021/03	1	1	51	1	1	1	2	1	1	2	1	1	1	7	3907.55	3345.02	739	632.614	1529.7	1309.49	300	256.812	481.22	411.944	857.63	734.167
1972	2021/01	1	1	57	1	1	1	2	1	1	1	1	1	1	15	8654.27	7408.41	1881	1610.21	1175.1	1005.93	2927	2505.63	938.28	803.206	1292.89	1106.77
1973	2021/01	1	1	73	1	1	1	2	1	1	1	1	1	1	12	9242.03	7911.56	1298	1111.14	2242	1919.24	3210	2747.89	653.09	559.072	1508.94	1291.71
1974	2020/12	1	1	65	1	1	1	2	1	0	2	2	2	0	2	2936.32	2518.64	210.5	180.557	1965.1	1685.57	122	104.646	496.16	425.583	128.56	110.273
1975	2021/02	1	1	71	1	1	1	2	1	0	2	2	1	0	12	7661.73	6558.76	1436.5	1229.7	2442.6	2090.97	732	626.622	1785.09	1528.11	1111.54	951.524
1976	2021/02	1	2	51	1	1	1	2	1	0	1	1	1	0	4	1069.55	915.579	312	267.085	99.6	85.2617	530	453.702	94.45	80.8531	15.5	13.2686
1977	2021/02	1	2	53	1	1	1	2	1	1	1	1	1	1	15	11318.5	9689.07	2165	1853.33	2644.9	2264.14	3075	2632.33	1142.1	977.685	1385.46	1186.01
1978	2021/02	1	1	50	1	1	1	2	1	0	1	1	1	0	13	8240.62	7054.31	1363	1166.78	1480	1266.94	2899	2481.66	600.43	513.993	1118.19	957.217
1979	2021/02	1	1	51	1	1	1	2	1	1	1	1	1	1	10	6375.07	5457.32	1705	1459.55	1572	1345.7	1766	1511.77	504.1	431.53	803.97	688.231
1980	2021/03	1	2	79	1	1	1	2	2	1	1	1	1	1	11	6489.76	5555.5	1425	1219.86	2770.1	2371.32	264	225.995	403.74	345.618	1602.92	1372.17
1981	2021/03	1	2	53	1	1	1	2	1	0	2	2	2	0	6	4410.66	3775.71	717.5	614.21	1532	1311.46	526	450.278	581.14	497.48	952.02	814.968
1982	2021/02	1	2	48	1	1	1	2	1	1	1	1	1	1	19	11166.9	9559.32	2693	2305.32	3925.3	3360.22	1106	946.781	929.38	795.588	2433.21	2082.93
1983	2021/01	1	2	79	1	1	1	2	1	0	1	1	1	0	10	7252.34	6208.3	1121	959.622	1013	867.17	2333	1997.14	305.32	261.366	2201.02	1884.16
1984	2021/01	1	2	83	2	1	1	2	1	1	1	1	1	1	12	7816.03	6690.84	1276	1092.31	1245.3	1066.03	2735	2341.27	724	619.774	1835.73	1571.46
1985	2021/02	1	2	57	1	1	1	2	1	0	1	1	1	0	8	4727.55	4046.98	725	620.63	908.5	777.713	1583	1355.11	602.49	515.756	398.56	341.184
1986	2021/02	1	2	83	1	1	1	2	1	0	1	1	1	0	22	6631.81	5677.1	1919	1642.74	819.8	701.783	1829	1565.7	1215	1040.09	840.01	719.083
1987	2021/02	1	1	33	1	1	1	2	1	1	1	1	1	1	6	3400.51	2910.98	571	488.799	908.5	777.713	1092	934.797	229.3	196.29	451.71	386.682
1988	2020/12	1	1	71	1	1	1	2	1	0	1	2	1	0	11	5920.78	5078.57	1108.5	950.819	2222.6	1906.44	1460	1252.32	182.81	156.806	826.87	709.25
1989	2021/02	1	1	26	2	1	1	2	1	0	1	1	1	0	6	21425.9	18341.4	999.8	855.87	2105.5	1802.39	440	376.658	140.35	120.145	1795.23	1536.79
1990	2021/02	1	2	35	1	1	1	2	1	0	1	1	1	0	6	3390.7	2902.58	615	526.465	1000	856.041	1319	1129.12	230.28	197.129	82.42	70.5549
1991	2021/02	1	2	69	1	1	1	2	1	0	2	2	2	0	12	8188	7009.26	1434	1227.56	1074	919.388	2049	1754.03	2227.24	1906.61	1042.76	892.645
1992	2021/02	1	1	87	1	1	1	2	1	0	2	2	2	0	10	5228.14	4475.5	864	739.62	829	709.658	2187	1872.16	437.6	374.604	292.54	250.426
1993	2021/01	1	1	39	1	1	1	2	1	0	2	2	2	0	12	13282.7	11370.6	1928.6	1650.96	2465.5	2110.57	920	787.558	608.68	521.055	3524.94	3017.49
1994	2021/02	1	1	43	1	1	1	2	1	0	1	1	1	0	4	3080.61	2637.13	479	410.044	1376.5	1178.34	405	346.697	326.77	279.729	478.34	409.479
1995	2021/01	1	1	68	1	1	1	2	1	0	2	2	2	0	11	7374.65	6313	1145	980.167	2979.8	2550.83	1105	945.925	200.94	172.013	1943.91	1664.07
1996	2021/02	1	2	68	1	1	1	2	1	0	1	1	1	0	11	5319.01	4553.29	858	734.483	3886.8	3327.26	0	0	188.28	161.175	385.93	330.372
1997	2021/01	1	1	55	2	1	1	2	1	0	1	1	1	0	11	5928.06	5074.66	1145	980.167	1945.8	1665.68	1295	1108.57	773.35	662.019	738.91	632.537
1998	2021/01	1	2	35	1	1	1	2	1	1	1	1	1	1	14	9914.45	8487.18	1746	1494.65	941.4	805.877	4322	3699.81	531.69	455.149	1196.36	1024.13
1999	2021/01	1	1	41	1	1	1	2	1	0	1	1	1	0	22	9576.26	8197.67	2393	2048.51	1198.6	1026.05	3605	3086.03	695.72	595.565	1593.94	1364.48
[truncated: 858 more rows]
